# Supplementary material for: Intravenous to oral switch therapy in cancer patients with catheter-related bloodstream infection due to methicillin-sensitive Staphylococcus aureus: A single-center retrospective observational study
Source: PLoS One. 2018 Nov 29;13(11):e0207413. doi: 10.1371/journal.pone.0207413 (PMC6264473; doi:10.1371/journal.pone.0207413)
Supplement: S1 File — (XLSX) [file pone.0207413.s001.xlsx]

## Sheet: PBS計算済み
患者通し番号	ID	生年月日	発症日	年齢	菌	αの菌種	性別	VCMのMIC	72h菌血症	ブドウ球菌検出部位	免疫抑制剤	ステロイド	化学療法	糖尿病	血液悪性腫瘍	固形腫瘍	固形腫瘍の種類	臓器移植	腎不全	好中球減少	人工透析	弁膜症	HIV	感染巣①	感染巣②	感染巣③	感染巣 その他	発症時の人工デバイス	発症48時間以内のCVカテ	CVカテ抜去日	抗菌薬治療中のCV挿入の有無	挿入した科	挿入した日	再留置場所	治療開始後の合併症①	合併症②	合併症③	合併症の診断日	診断日②	診断日③	発症場所	体温	体温score	血圧	血圧スコア	人工呼吸器	人工呼吸器スコア	心停止	心停止スコア
1	0	1957-02-11	2005-09-05	48	MRSAα	E.faecium	男性	MIC≧2	不明	中心カテ	なし	なし	なし	あり	なし	あり	消化器	なし	あり	なし	なし	なし	なし	CRBSI	なし	なし	なし	なし	短期留置型	2005-09-05	なし	ND	ND	ND	なし	なし	なし	ND	ND	ND	院内	36.1-38.9	0	該当あり	2	なし	0	なし	0
2	0	1933-07-15	2005-10-02	72	MRSA	ND	男性	MIC≧2	不明	末梢V	なし	あり	なし	なし	なし	あり	原発不明	なし	なし	なし	なし	なし	なし	創部感染	なし	なし	なし	その他	なし	ND	なし	ND	ND	ND	なし	なし	なし	ND	ND	ND	院内	≦35or≧40	2	該当なし	0	なし	0	なし	0
3	0	1943-03-13	2005-12-02	62	MRSAα	E.aerogenes、E.faecalis	男性	MIC≦1	不明	中心カテ	なし	なし	なし	あり	なし	あり	消化器	なし	あり	なし	なし	なし	なし	CRBSI	なし	なし	なし	なし	短期留置型	2005-12-09	あり	IVR科	2005-12-09	鎖骨下	なし	なし	なし	ND	ND	ND	院内	35.1-36.0or39.0-39.9	1	該当あり	2	なし	0	なし	0
4	0	1925-07-07	2006-02-21	80	MRSA	ND	女性	MIC≦1	不明	末梢V	なし	なし	なし	なし	なし	あり	皮膚	なし	なし	なし	なし	あり	なし	デバイス感染	なし	なし	なし	静脈フィルター	なし	ND	なし	ND	ND	ND	血栓塞栓症	なし	なし	2006-03-03	ND	ND	院内	≦35or≧40	2	該当なし	0	なし	0	なし	0
5	0	1950-10-04	2006-03-24	55	MRSA	ND	男性	MIC≦1	不明	末梢V	なし	なし	あり	なし	なし	あり	消化器	なし	なし	なし	なし	なし	なし	胆道系感染	なし	なし	なし	なし	短期留置型	なし	なし	ND	ND	ND	なし	なし	なし	ND	ND	ND	院内	36.1-38.9	0	該当なし	0	なし	0	なし	0
6	0	1947-02-25	2006-08-06	59	MRSA	ND	男性	MIC≧2	不明	末梢V	なし	なし	なし	なし	なし	あり	消化器	なし	なし	なし	なし	なし	なし	CRBSI	なし	なし	なし	なし	短期留置型	2006-08-06	なし	ND	ND	ND	なし	なし	なし	ND	ND	ND	院内	35.1-36.0or39.0-39.9	1	該当なし	0	なし	0	なし	0
7	0	1948-02-03	2006-09-04	58	MRSAα	S.epidermidis	女性	MIC≧2	不明	中心カテ	なし	あり	なし	なし	なし	あり	消化器	なし	なし	なし	なし	あり	なし	CRBSI	なし	なし	なし	なし	短期留置型	2006-09-06	あり	内科	2006-09-06	鎖骨下	なし	なし	なし	ND	ND	ND	医療関連	35.1-36.0or39.0-39.9	1	該当なし	0	なし	0	なし	0
8	0	1933-01-01	2006-10-28	73	MRSA	ND	男性	MIC≦1	不明	中心カテ	なし	なし	あり	あり	なし	あり	消化器	なし	なし	なし	なし	なし	なし	CRBSI	なし	なし	なし	なし	短期留置型	2006-10-30	あり	IVR科	2006-11-06	鎖骨下	なし	なし	なし	ND	ND	ND	院内	36.1-38.9	0	該当なし	0	なし	0	なし	0
9	0	1930-10-09	2007-02-20	76	MRSA	ND	男性	MIC≧2	不明	末梢V	なし	なし	なし	なし	なし	あり	原発不明	なし	なし	なし	なし	なし	なし	CRBSI	なし	なし	なし	なし	短期留置型	2007-02-21	なし	ND	ND	ND	なし	なし	なし	ND	ND	ND	院内	35.1-36.0or39.0-39.9	1	該当なし	0	なし	0	なし	0
10	0	1933-07-22	2007-06-23	73	MRSA	ND	男性	MIC≦1	なし	A	なし	なし	なし	なし	なし	あり	消化器	なし	なし	なし	なし	あり	なし	CRBSI	なし	なし	なし	なし	短期留置型	2007-06-23	なし	ND	ND	ND	なし	なし	なし	ND	ND	ND	院内	35.1-36.0or39.0-39.9	1	該当なし	0	なし	0	なし	0
11	0	1930-01-15	2007-09-19	77	MRSA	ND	男性	MIC≦1	不明	末梢V＋中心カテ	なし	なし	なし	なし	なし	あり	口唇	なし	なし	なし	なし	なし	なし	CRBSI	血栓塞栓症	なし	なし	なし	短期留置型	2007-09-19	あり	外科	2007-10-03	鎖骨下	なし	なし	なし	ND	ND	ND	院内	36.1-38.9	0	該当なし	0	なし	0	なし	0
12	0	1948-10-10	2008-02-07	59	MRSA	ND	男性	MIC≦1	なし	末梢V＋中心カテ	なし	なし	なし	なし	なし	あり	消化器	なし	あり	なし	なし	なし	なし	CRBSI	胆道系感染	なし	なし	なし	短期留置型	2008-02-08	なし	ND	ND	ND	なし	なし	なし	ND	ND	ND	院内	35.1-36.0or39.0-39.9	1	該当あり	2	なし	0	なし	0
13	0	1932-09-06	2008-06-16	75	MRSA	ND	男性	不明	不明	末梢V	なし	あり	あり	あり	なし	なし	消化器	なし	なし	なし	なし	あり	なし	CRBSI	なし	なし	膿胸	その他	短期留置型	2008-06-17	なし	ND	ND	ND	血栓塞栓症	なし	なし	2008-06-27	ND	ND	院内	36.1-38.9	0	該当なし	0	なし	0	なし	0
14	0	1933-03-27	2008-08-31	75	MRSA	ND	男性	不明	不明	中心カテ	なし	なし	なし	なし	なし	あり	消化器	なし	なし	不明	なし	なし	なし	CRBSI	血栓塞栓症	なし	なし	静脈フィルター	短期留置型	2008-09-02	なし	ND	ND	ND	なし	なし	なし	ND	ND	ND	院内	36.1-38.9	0	該当なし	0	なし	0	なし	0
15	0	1936-05-07	2008-09-12	72	MRSA	ND	男性	不明	不明	末梢V	なし	なし	なし	なし	なし	あり	消化器	なし	なし	なし	なし	なし	なし	肺炎	胆道系感染	なし	なし	なし	短期留置型	なし	なし	ND	ND	ND	なし	なし	なし	ND	ND	ND	院内	36.1-38.9	0	該当なし	0	なし	0	なし	0
16	0	1937-02-25	2008-09-29	71	MRSA	ND	女性	不明	不明	中心カテ	なし	あり	なし	なし	なし	あり	消化器	なし	あり	なし	あり	なし	なし	熱源不明	なし	なし	なし	なし	短期留置型	なし	なし	ND	ND	ND	なし	なし	なし	ND	ND	ND	院内	36.1-38.9	0	該当あり	2	なし	0	なし	0
17	0	1940-10-07	2008-10-10	68	MRSAα	E.faecalis	男性	不明	不明	末梢V	なし	なし	なし	あり	なし	あり	消化器	なし	あり	なし	なし	あり	なし	胆道系感染	なし	なし	なし	なし	なし	ND	なし	ND	ND	ND	なし	なし	なし	ND	ND	ND	院内	35.1-36.0or39.0-39.9	1	該当なし	0	なし	0	なし	0
18	0	1952-09-16	2009-06-14	56	MRSA	ND	男性	不明	不明	末梢V＋中心カテ	なし	なし	なし	なし	なし	あり	口唇	なし	なし	不明	なし	なし	なし	CRBSI	肺炎	なし	なし	なし	短期留置型	2009-06-16	あり	外科	2009-06-22	鎖骨下	なし	なし	なし	ND	ND	ND	院内	36.1-38.9	0	該当なし	0	なし	0	なし	0
19	0	1940-11-23	2009-07-22	68	MRSA	ND	男性	不明	なし	末梢V	なし	なし	なし	なし	なし	あり	口唇	なし	なし	なし	なし	なし	なし	創部感染	関節炎	なし	なし	なし	なし	ND	あり	外科	2009-08-02	鎖骨下	血栓塞栓症	なし	なし	2009-07-25	ND	ND	院内	36.1-38.9	0	該当なし	0	なし	0	なし	0
20	0	1925-02-07	2009-08-11	84	MRSA	ND	女性	不明	なし	末梢V	なし	なし	なし	なし	なし	あり	腎尿路	なし	なし	なし	なし	なし	なし	CRBSI	血栓塞栓症	なし	腎盂腎炎	なし	短期留置型	2009-08-11	あり	IVR科	2009-08-11	鎖骨下	骨髄炎	なし	なし	2010-01-27	ND	ND	院内	36.1-38.9	0	該当あり	2	なし	0	なし	0
21	0	1939-11-20	2009-09-11	69	MRSAα	S.marcescens, C.parapsilosis	男性	不明	なし	中心カテ	なし	なし	なし	あり	なし	あり	消化器	なし	なし	なし	なし	なし	なし	CRBSI	なし	なし	デンバーシャント感染	その他	短期留置型	2009-09-13	なし	ND	ND	ND	なし	なし	なし	ND	ND	ND	院内	36.1-38.9	0	該当なし	0	なし	0	なし	0
22	0	1942-01-31	2009-09-13	67	MRSA	ND	男性	不明	不明	末梢V＋中心カテ	なし	なし	なし	あり	なし	あり	消化器	なし	あり	なし	なし	あり	なし	CRBSI	なし	なし	なし	なし	短期留置型	2009-09-14	あり	内科	2009-10-05	大腿	なし	なし	なし	ND	ND	ND	院内	35.1-36.0or39.0-39.9	1	該当なし	0	なし	0	なし	0
23	0	重複	2009-09-11	重複	重複	重複	重複	重複	重複	重複	重複	重複	重複	重複	重複	重複	重複	重複	重複	重複	重複	重複	重複	重複	重複	重複	重複	重複	重複	重複	重複	重複	重複	重複	重複	重複	重複	重複	重複	重複	重複	重複	FALSE	重複	FALSE	重複	FALSE	重複	FALSE
24	0	1971-05-02	2010-02-06	38	MRSA	ND	女性	不明	不明	末梢V	なし	なし	なし	なし	なし	あり	眼脳	なし	なし	なし	なし	なし	なし	CRBSI	髄膜炎	なし	術後脳室炎	その他	短期留置型	2010-02-08	あり	IVR科	2016-02-10	鎖骨下	なし	なし	なし	ND	ND	ND	院内	36.1-38.9	0	該当なし	0	なし	0	なし	0
25	0	1942-12-11	2010-03-13	67	MRSAα	E.faecalis	男性	不明	不明	末梢V	なし	なし	なし	あり	なし	あり	呼吸器	なし	なし	なし	なし	なし	なし	胆道系感染	なし	なし	ND	その他	なし	ND	なし	ND	ND	ND	なし	なし	なし	ND	ND	ND	院内	36.1-38.9	0	該当なし	0	なし	0	なし	0
26	0	1953-03-02	2010-04-05	57	MRSAα	S.hominis, GPR	男性	MIC≦1	なし	中心カテ	なし	なし	なし	なし	なし	あり	消化器	なし	なし	なし	なし	なし	なし	CRBSI	なし	なし	腹腔内膿瘍	なし	短期留置型	2010-04-07	なし	ND	ND	ND	なし	なし	なし	ND	ND	ND	医療関連	35.1-36.0or39.0-39.9	1	該当なし	0	なし	0	なし	0
27	0	1952-03-02	2011-12-07	59	MRSA	ND	男性	MIC≦1	あり	末梢V	なし	なし	あり	なし	なし	あり	呼吸器	なし	なし	なし	なし	なし	なし	髄膜炎	なし	なし	ND	その他	なし	ND	あり	内科	2011-12-26	大腿	なし	なし	なし	ND	ND	ND	院内	36.1-38.9	0	該当なし	0	なし	0	なし	0
28	0	1944-02-18	2012-02-03	67	MRSA	ND	女性	MIC≧2	不明	中心カテ	なし	なし	あり	なし	なし	あり	消化器	なし	なし	なし	なし	なし	なし	CRBSI	なし	なし	ND	なし	短期留置型	2012-02-07	あり	内科	2012-03-02	鎖骨下	血栓塞栓症	なし	なし	2012-02-13	ND	ND	医療関連	不明	FALSE	不明	FALSE	なし	0	なし	0
29	0	1958-01-01	2012-05-25	54	MRSA	ND	男性	MIC≦1	なし	末梢V	なし	なし	なし	なし	なし	あり	消化器	なし	なし	なし	なし	なし	なし	皮膚軟部組織感染	なし	なし	ND	その他	なし	ND	なし	ND	ND	ND	なし	なし	なし	ND	ND	ND	医療関連	36.1-38.9	0	該当なし	0	なし	0	なし	0
30	0	1952-04-27	2012-05-29	60	MRSA	ND	男性	MIC≦1	不明	末梢V	なし	なし	なし	あり	なし	あり	甲状腺	なし	なし	なし	なし	なし	なし	創部感染	骨髄炎	なし	ND	なし	なし	ND	あり	ND	2012-05-30	大腿	なし	なし	なし	ND	ND	ND	院内	36.1-38.9	0	該当あり	2	なし	0	なし	0
31	0	1995-12-17	2012-05-31	16	MRSA	ND	男性	MIC≦1	なし	末梢V＋中心カテ	なし	なし	なし	なし	なし	あり	眼脳	なし	なし	なし	なし	なし	なし	CRBSI	なし	なし	ND	なし	PICC	2012-06-02	あり	内科	2012-06-02	上腕	なし	なし	なし	ND	ND	ND	院内	36.1-38.9	0	該当なし	0	あり	2	なし	0
32	0	1922-10-26	2012-07-30	89	MRSA	ND	男性	MIC≦1	あり	末梢V	なし	なし	なし	なし	なし	あり	中皮	なし	あり	なし	なし	なし	なし	末梢カテ感染	なし	なし	ND	血管グラフト	なし	ND	なし	ND	ND	ND	なし	なし	なし	ND	ND	ND	院内	35.1-36.0or39.0-39.9	1	該当なし	0	なし	0	なし	0
33	0	1943-07-28	2012-11-04	69	MRSA	ND	女性	MIC≦1	なし	末梢V＋中心カテ	なし	なし	あり	なし	なし	あり	消化器	なし	なし	なし	なし	なし	なし	CRBSI	なし	なし	ND	なし	ポート	ND	なし	ND	ND	ND	なし	なし	なし	ND	ND	ND	医療関連	36.1-38.9	0	該当なし	0	なし	0	なし	0
34	0	1925-03-15	2012-12-12	87	MRSAα	Bacillus sp.	男性	MIC≦1	なし	末梢V	なし	あり	なし	なし	なし	あり	消化器	なし	なし	なし	なし	なし	なし	胆道系感染	なし	なし	ND	なし	なし	ND	なし	ND	ND	ND	なし	なし	なし	ND	ND	ND	医療関連	36.1-38.9	0	該当なし	0	なし	0	なし	0
35	0	1938-07-20	2013-04-13	74	MRSA	ND	女性	MIC≦1	不明	末梢V＋中心カテ	なし	なし	あり	なし	なし	あり	消化器	なし	なし	不明	なし	なし	なし	CRBSI	なし	なし	ND	なし	ポート	2013-04-19	あり	内科	2013-05-10	鎖骨下	皮膚軟部組織感染	なし	なし	2013-04-17	ND	ND	院内	36.1-38.9	0	該当なし	0	なし	0	なし	0
36	0	1962-03-10	2013-04-15	51	MRSA	ND	男性	MIC≦1	不明	末梢V	なし	なし	あり	なし	あり	なし	リンパ組織	あり	なし	あり	なし	なし	なし	熱源不明	なし	なし	ND	その他	短期留置型	なし	なし	ND	ND	ND	なし	なし	なし	ND	ND	ND	院内	36.1-38.9	0	該当なし	0	なし	0	なし	0
37	0	1963-12-11	2013-06-01	49	MRSA	ND	男性	MIC≦1	あり	末梢V	なし	なし	あり	なし	なし	あり	口唇	なし	なし	なし	なし	なし	なし	熱源不明	なし	なし	ND	なし	なし	ND	なし	ND	ND	ND	肺炎	なし	なし	2013-06-07	ND	ND	院内	35.1-36.0or39.0-39.9	1	該当なし	0	なし	0	なし	0
38	0	1964-07-04	2013-08-26	49	MRSA	ND	女性	MIC≧2	不明	末梢V	なし	なし	なし	なし	なし	あり	女性器	なし	なし	なし	なし	なし	なし	熱源不明	なし	なし	ND	なし	なし	ND	なし	ND	ND	ND	なし	なし	なし	ND	ND	ND	院内	36.1-38.9	0	該当なし	0	なし	0	なし	0
39	0	1936-06-07	2013-09-16	77	MRSA	ND	男性	MIC≦1	なし	末梢V	なし	なし	なし	なし	なし	あり	消化器	なし	なし	なし	なし	なし	なし	創部感染	なし	なし	ND	なし	なし	ND	なし	ND	ND	ND	なし	なし	なし	ND	ND	ND	院内	36.1-38.9	0	該当あり	2	なし	0	なし	0
40	0	1966-11-07	2013-11-03	46	MRSA	ND	男性	MIC≧2	なし	末梢V	なし	なし	あり	なし	なし	あり	消化器	なし	なし	不明	なし	なし	なし	末梢カテ感染	なし	なし	ND	なし	なし	ND	あり	内科	2013-11-25	鎖骨下	なし	なし	なし	ND	ND	ND	院内	35.1-36.0or39.0-39.9	1	該当なし	0	なし	0	なし	0
41	0	1959-01-29	2013-11-08	54	MRSA	ND	男性	MIC≦1	なし	末梢V	なし	なし	なし	なし	なし	なし	消化器	なし	あり	なし	なし	なし	なし	IE	なし	なし	ND	なし	なし	ND	なし	ND	ND	ND	なし	なし	なし	ND	ND	ND	医療関連	36.1-38.9	0	該当なし	0	なし	0	なし	0
42	0	1967-02-20	2014-02-18	46	MRSA	ND	男性	MIC≦1	不明	末梢V＋中心カテ	なし	なし	あり	なし	なし	あり	消化器	なし	なし	不明	なし	なし	なし	CRBSI	なし	なし	ND	なし	ポート	2014-02-19	あり	IVR科	2014-03-26	鎖骨下	なし	なし	なし	ND	ND	ND	市中	不明	FALSE	不明	FALSE	なし	0	なし	0
43	0	1950-07-05	2014-03-03	63	MRSA	ND	男性	MIC≧2	不明	末梢V	なし	なし	あり	なし	なし	あり	口唇	なし	なし	なし	なし	なし	なし	末梢カテ感染	なし	なし	ND	なし	なし	ND	なし	ND	ND	ND	血栓塞栓症	なし	なし	2014-03-05	ND	ND	院内	35.1-36.0or39.0-39.9	1	該当なし	0	なし	0	なし	0
44	0	1947-07-01	2014-07-08	67	MRSA	ND	男性	MIC≦1	不明	末梢V	なし	なし	あり	あり	なし	あり	消化器	なし	なし	なし	なし	なし	なし	熱源不明	なし	なし	ND	静脈フィルター	その他	2014-07-08	なし	ND	ND	ND	なし	なし	なし	ND	ND	ND	院内	36.1-38.9	0	該当なし	0	なし	0	なし	0
45	0	1941-11-29	2014-09-09	72	MRSA	ND	男性	MIC≦1	不明	末梢V	なし	なし	なし	あり	なし	あり	消化器	なし	なし	なし	なし	なし	なし	創部感染	なし	なし	ND	なし	なし	ND	なし	ND	ND	ND	なし	なし	なし	ND	ND	ND	医療関連	36.1-38.9	0	該当なし	0	なし	0	なし	0
46	0	1937-02-13	2014-09-27	77	MRSA	ND	男性	MIC≧2	なし	末梢V	なし	なし	なし	あり	なし	あり	消化器	なし	なし	なし	なし	なし	なし	創部感染	なし	なし	腹腔内膿瘍	なし	なし	ND	なし	ND	ND	ND	なし	なし	なし	ND	ND	ND	院内	35.1-36.0or39.0-39.9	1	該当なし	0	なし	0	なし	0
47	0	1959-07-01	2015-03-03	55	MRSA	ND	女性	MIC≦1	なし	末梢V	なし	なし	あり	あり	あり	なし	リンパ組織	なし	なし	あり	なし	なし	なし	熱源不明	なし	なし	ND	なし	なし	ND	あり	内科	2015-03-14	上腕	なし	なし	なし	ND	ND	ND	院内	36.1-38.9	0	該当なし	0	なし	0	なし	0
48	0	1958-06-22	2015-03-06	56	MRSAα	K.pneumoniae	男性	MIC≦1	なし	末梢V＋中心カテ	なし	なし	あり	なし	なし	あり	消化器	なし	なし	なし	なし	なし	なし	創部感染	なし	なし	ND	なし	ポート	2015-03-11	なし	ND	ND	ND	なし	なし	なし	ND	ND	ND	院内	36.1-38.9	0	該当なし	0	なし	0	なし	0
49	0	1944-12-12	2015-03-09	70	MRSA	ND	男性	MIC≦1	あり	末梢V	なし	なし	あり	あり	なし	あり	消化器	なし	なし	なし	なし	なし	なし	末梢カテ感染	なし	なし	ND	なし	なし	ND	あり	IVR科	2015-03-16	鎖骨下	なし	なし	なし	ND	ND	ND	院内	35.1-36.0or39.0-39.9	1	該当あり	2	なし	0	なし	0
50	0	1951-11-29	2015-03-24	63	MRSA	ND	男性	MIC≦1	不明	末梢V＋中心カテ	なし	なし	なし	なし	なし	あり	消化器	なし	なし	なし	なし	なし	なし	CRBSI	なし	なし	ND	なし	短期留置型	2015-03-25	なし	ND	ND	ND	なし	なし	なし	ND	ND	ND	院内	36.1-38.9	0	該当なし	0	なし	0	なし	0
51	0	2013-12-07	2016-06-01	2	MRSA	ND	男性	MIC≦1	不明	中心カテ	なし	なし	あり	なし	なし	あり	眼脳	なし	なし	あり	なし	なし	なし	CRBSI	なし	なし	ND	なし	短期留置型	なし	なし	ND	ND	ND	なし	なし	なし	ND	ND	ND	院内	≦35or≧40	2	該当あり	2	なし	0	なし	0
52	0	1934-12-17	2015-07-06	80	MRSA	ND	男性	MIC≦1	不明	末梢V	なし	なし	なし	なし	なし	あり	呼吸器	なし	なし	なし	なし	なし	なし	肺炎	なし	なし	ND	なし	なし	ND	なし	ND	ND	ND	なし	なし	なし	ND	ND	ND	院内	36.1-38.9	0	該当なし	0	なし	0	なし	0
53	0	1941-02-25	2015-09-04	74	MRSA	ND	男性	MIC≦1	なし	末梢V	なし	なし	あり	あり	なし	あり	口唇	なし	あり	なし	なし	なし	なし	熱源不明	なし	なし	耳下腺炎	なし	なし	ND	なし	ND	ND	ND	なし	なし	なし	ND	ND	ND	院内	35.1-36.0or39.0-39.9	1	該当なし	0	なし	0	なし	0
54	0	1937-02-13	2015-12-21	78	MRSA	ND	男性	MIC≦1	不明	末梢V	なし	なし	なし	あり	なし	あり	消化器	なし	あり	なし	なし	あり	なし	熱源不明	なし	なし	ND	なし	なし	ND	なし	ND	ND	ND	なし	なし	なし	ND	ND	ND	医療関連	36.1-38.9	0	該当あり	2	なし	0	なし	0
55	0	1934-04-25	2016-02-01	81	MRSA	ND	男性	MIC≦1	不明	末梢V	なし	なし	なし	なし	なし	あり	消化器	なし	なし	なし	なし	あり	なし	胆道系感染	なし	なし	ND	なし	なし	ND	なし	ND	ND	ND	なし	なし	なし	ND	ND	ND	医療関連	≦35or≧40	2	該当あり	2	なし	0	なし	0
56	0	1935-09-08	2016-02-08	80	MRSAα	S.epidermidis	男性	MIC≦1	なし	中心カテ	なし	なし	なし	なし	なし	あり	呼吸器	なし	なし	なし	なし	なし	なし	CRBSI	なし	なし	なし	なし	短期留置型	2016-02-08	あり	IVR科	2016-02-19	鎖骨下	なし	なし	なし	ND	ND	ND	院内	35.1-36.0or39.0-39.9	1	不明	FALSE	なし	0	なし	0
57	0	1986-01-22	2005-04-04	19	MSSA	ND	男性	MIC≦1	不明	末梢V	なし	なし	あり	なし	なし	あり	口唇	なし	なし	なし	なし	なし	なし	CRBSI	なし	なし	血栓性静脈炎	なし	短期留置型	2005-04-04	なし	ND	ND	ND	なし	なし	なし	ND	ND	ND	院内	36.1-38.9	0	該当なし	0	なし	0	なし	0
58	0	1947-11-11	2005-05-22	57	MSSAα	C.albicans	男性	MIC≦1	不明	末梢V	なし	なし	あり	なし	なし	あり	消化器	なし	なし	なし	なし	なし	なし	CRBSI	なし	なし	なし	なし	ポート	2005-05-21	なし	ND	ND	ND	血栓塞栓症	なし	なし	2005-05-24	ND	ND	院内	36.1-38.9	0	該当あり	2	なし	0	なし	0
59	0	1938-03-10	2005-08-10	67	MSSA	ND	男性	MIC≦1	不明	末梢V	なし	なし	あり	あり	なし	あり	消化器	なし	なし	なし	なし	なし	なし	熱源不明	なし	なし	なし	なし	なし	ND	あり	ND	2005-08-15	鎖骨下	なし	なし	なし	ND	ND	ND	院内	36.1-38.9	0	該当なし	0	なし	0	なし	0
60	0	1944-11-14	2005-08-20	60	MSSA	ND	男性	MIC≦1	不明	末梢V	なし	なし	あり	あり	なし	あり	消化器	なし	なし	なし	なし	なし	なし	肺炎	なし	なし	なし	なし	短期留置型	なし	なし	ND	ND	ND	なし	なし	なし	ND	ND	ND	院内	36.1-38.9	0	該当あり	2	なし	0	なし	0
61	0	1974-07-03	2005-09-02	31	MSSA	ND	女性	MIC≦1	不明	末梢V	なし	なし	あり	なし	なし	あり	中皮	なし	なし	なし	なし	なし	なし	CRBSI	なし	なし	血栓性静脈炎	なし	短期留置型	2005-09-02	なし	ND	ND	ND	なし	なし	なし	ND	ND	ND	院内	36.1-38.9	0	該当なし	0	なし	0	なし	0
62	0	1925-02-15	2005-09-03	80	MSSA	ND	男性	MIC≦1	なし	末梢V	なし	なし	なし	なし	なし	あり	口唇	なし	なし	なし	なし	なし	なし	末梢カテ感染	なし	なし	なし	なし	なし	ND	あり	不明	2005-09-07	鎖骨下	なし	なし	なし	ND	ND	ND	院内	≦35or≧40	2	該当なし	0	なし	0	なし	0
63	0	1930-04-11	2005-09-29	75	MSSA	ND	男性	MIC≦1	不明	中心カテ	なし	なし	あり	なし	なし	あり	消化器	なし	なし	不明	なし	なし	なし	CRBSI	なし	なし	なし	なし	短期留置型	2005-10-01	なし	ND	ND	ND	なし	なし	なし	ND	ND	ND	院内	36.1-38.9	0	該当なし	0	なし	0	なし	0
64	0	1927-11-21	2005-10-11	77	MSSA	ND	男性	MIC≦1	不明	末梢V＋中心カテ	なし	あり	なし	あり	なし	あり	消化器	なし	なし	なし	なし	なし	なし	皮膚軟部組織感染	なし	なし	なし	なし	短期留置型	なし	なし	ND	ND	ND	なし	なし	なし	ND	ND	ND	院内	36.1-38.9	0	該当なし	0	なし	0	なし	0
65	0	1976-04-30	2005-10-17	29	MSSA	ND	女性	MIC≦1	不明	末梢V	なし	あり	あり	あり	あり	なし	リンパ組織	なし	なし	不明	なし	なし	なし	CRBSI	なし	なし	なし	なし	短期留置型	2005-10-18	あり	不明	2015-10-18	鎖骨下	なし	なし	なし	ND	ND	ND	医療関連	36.1-38.9	0	該当なし	0	なし	0	なし	0
66	0	1960-11-27	2005-11-02	44	MSSA	ND	男性	MIC≦1	不明	末梢V	なし	あり	あり	なし	なし	あり	消化器	なし	なし	なし	なし	なし	なし	熱源不明	なし	なし	なし	なし	ポート	なし	なし	ND	ND	ND	なし	なし	なし	ND	ND	ND	院内	35.1-36.0or39.0-39.9	1	該当なし	0	なし	0	なし	0
67	0	1928-03-27	2006-01-04	77	MSSA	ND	男性	MIC≧2	あり	末梢V	なし	なし	なし	なし	なし	あり	男性器	なし	なし	なし	なし	あり	なし	関節炎	デバイス感染	なし	なし	その他	なし	ND	なし	ND	ND	ND	関節炎	なし	なし	2006-01-18	ND	ND	医療関連	36.1-38.9	0	該当なし	0	なし	0	なし	0
68	0	1947-08-29	2006-01-16	58	MSSA	ND	男性	MIC≦1	なし	末梢V	なし	なし	あり	なし	なし	あり	消化器	なし	なし	不明	なし	なし	なし	IE	なし	なし	なし	その他	なし	ND	なし	ND	ND	ND	関節炎	なし	なし	2006-01-18	ND	ND	院内	≦35or≧40	2	該当なし	0	なし	0	なし	0
69	0	1943-12-01	2006-03-03	62	MSSAα	S.epidermidis	男性	MIC≧2	なし	末梢V＋中心カテ	なし	なし	なし	なし	なし	あり	腎尿路	なし	なし	なし	なし	あり	なし	腎盂腎炎	なし	なし	なし	なし	短期留置型	2006-03-03	なし	ND	ND	ND	なし	なし	なし	ND	ND	ND	院内	36.1-38.9	0	該当なし	0	なし	0	なし	0
70	0	1942-01-04	2006-03-15	64	MSSA	ND	男性	MIC≦1	不明	末梢V＋中心カテ	なし	なし	なし	あり	なし	あり	消化器	なし	なし	なし	なし	なし	なし	CRBSI	なし	なし	なし	なし	短期留置型	2006-03-15	あり	内科	2006-03-15	鎖骨下	なし	なし	なし	ND	ND	ND	医療関連	35.1-36.0or39.0-39.9	1	該当なし	0	なし	0	なし	0
71	0	1939-10-24	2006-05-07	66	MSSA	ND	男性	MIC≦1	不明	末梢V＋中心カテ	なし	なし	なし	なし	なし	あり	呼吸器	なし	なし	不明	なし	なし	なし	CRBSI	なし	なし	なし	なし	短期留置型	2006-05-07	なし	ND	ND	ND	なし	なし	なし	ND	ND	ND	院内	≦35or≧40	2	該当なし	0	なし	0	なし	0
72	0	1941-08-09	2006-05-22	64	MSSA	ND	女性	MIC≦1	あり	末梢V	なし	なし	あり	なし	なし	あり	消化器	なし	なし	なし	なし	なし	なし	CRBSI	なし	なし	なし	なし	ポート	なし	なし	ND	ND	ND	なし	なし	なし	ND	ND	ND	院内	≦35or≧40	2	該当なし	0	なし	0	なし	0
73	0	1943-06-07	2006-05-31	62	MSSA	ND	男性	MIC≦1	不明	中心カテ	あり	あり	なし	なし	なし	あり	消化器	なし	あり	なし	なし	なし	なし	CRBSI	なし	なし	なし	なし	短期留置型	なし	なし	ND	ND	ND	なし	なし	なし	ND	ND	ND	院内	35.1-36.0or39.0-39.9	1	該当なし	0	なし	0	なし	0
74	0	1954-04-13	2006-06-20	52	MSSAα	S.hominis	男性	MIC≦1	なし	末梢V＋中心カテ	なし	なし	なし	あり	なし	あり	男性器	なし	なし	なし	なし	なし	なし	CRBSI	血栓塞栓症	なし	なし	なし	短期留置型	2006-06-20	なし	ND	ND	ND	なし	なし	なし	ND	ND	ND	院内	≦35or≧40	2	該当なし	0	なし	0	なし	0
75	0	1948-02-03	2006-06-26	58	MSSA	ND	女性	MIC≦1	不明	末梢V	なし	なし	あり	なし	なし	あり	消化器	なし	なし	なし	なし	あり	なし	CRBSI	血栓塞栓症	なし	なし	なし	ポート	2006-06-26	なし	ND	ND	ND	なし	なし	なし	ND	ND	ND	医療関連	36.1-38.9	0	該当なし	0	なし	0	なし	0
76	0	1941-06-11	2006-08-17	65	MSSA	ND	男性	MIC≦1	不明	中心カテ	なし	なし	あり	なし	なし	あり	消化器	なし	なし	不明	なし	なし	なし	CRBSI	なし	なし	なし	なし	ポート	2006-08-24	なし	ND	ND	ND	なし	なし	なし	ND	ND	ND	医療関連	36.1-38.9	0	不明	FALSE	なし	0	なし	0
77	0	1941-01-31	2006-10-03	65	MSSA	ND	男性	MIC≦1	不明	中心カテ	なし	なし	なし	あり	なし	あり	消化器	なし	なし	なし	なし	なし	なし	CRBSI	なし	なし	なし	なし	短期留置型	2006-10-04	あり	内科	2006-10-10	鎖骨下	なし	なし	なし	ND	ND	ND	医療関連	36.1-38.9	0	該当あり	2	なし	0	なし	0
78	0	1926-03-17	2006-11-21	80	MSSA	ND	男性	MIC≦1	不明	末梢V	なし	なし	あり	なし	なし	あり	消化器	なし	なし	なし	なし	なし	なし	創部感染	皮膚軟部組織感染	なし	なし	なし	なし	ND	なし	ND	ND	ND	なし	なし	なし	ND	ND	ND	院内	35.1-36.0or39.0-39.9	1	該当あり	2	なし	0	なし	0
79	0	1930-01-12	2006-11-23	76	MSSAα	S.epidermidis, S.caprae	女性	MIC≦1	不明	末梢V＋中心カテ	あり	なし	あり	なし	なし	あり	口唇	なし	なし	なし	なし	あり	なし	CRBSI	なし	なし	なし	なし	短期留置型	2006-11-24	なし	ND	ND	ND	血栓塞栓症	なし	なし	2006-12-05	ND	ND	院内	35.1-36.0or39.0-39.9	1	該当なし	0	なし	0	なし	0
80	0	1932-05-30	2006-12-01	74	MSSA	ND	男性	MIC≦1	不明	末梢V＋中心カテ	なし	なし	あり	あり	なし	あり	口唇	なし	なし	なし	なし	なし	なし	CRBSI	なし	なし	なし	なし	ポート	2006-12-08	なし	ND	ND	ND	なし	なし	なし	ND	ND	ND	院内	36.1-38.9	0	該当なし	0	なし	0	なし	0
81	0	1935-02-24	2006-12-07	71	MSSA	ND	男性	MIC≦1	不明	末梢V	なし	なし	あり	なし	なし	あり	呼吸器	なし	なし	なし	なし	なし	なし	CRBSI	なし	なし	なし	なし	短期留置型	2006-12-08	あり	外科	2006-12-08	鎖骨下	なし	なし	なし	ND	ND	ND	院内	36.1-38.9	0	該当なし	0	なし	0	なし	0
82	0	1963-07-30	2006-12-21	43	MSSAα	S.epidermidis, S.hominis	男性	MIC≧2	不明	中心カテ	なし	なし	あり	あり	なし	あり	消化器	なし	あり	なし	なし	なし	なし	CRBSI	なし	なし	なし	なし	短期留置型	2006-12-22	なし	ND	ND	ND	なし	なし	なし	ND	ND	ND	院内	35.1-36.0or39.0-39.9	1	該当なし	0	なし	0	なし	0
83	0	1925-02-24	2007-01-12	81	MSSA	ND	男性	MIC≦1	あり	末梢V	なし	あり	なし	なし	あり	なし	リンパ組織	なし	なし	なし	なし	なし	なし	CRBSI	なし	なし	なし	なし	なし	ND	なし	ND	ND	ND	なし	なし	なし	ND	ND	ND	院内	36.1-38.9	0	該当なし	0	なし	0	なし	0
84	0	1927-12-07	2007-01-16	79	MSSA	ND	女性	MIC≦1	不明	末梢V＋中心カテ	なし	なし	あり	なし	なし	あり	消化器	なし	なし	なし	なし	なし	なし	CRBSI	なし	なし	なし	なし	短期留置型	2007-01-17	あり	外科	2007-01-19	鎖骨下	なし	なし	なし	ND	ND	ND	医療関連	不明	FALSE	不明	FALSE	なし	0	なし	0
85	0	1934-02-07	2007-01-23	72	MSSA	ND	男性	MIC≦1	不明	中心カテ	なし	なし	あり	なし	なし	あり	腎尿路	なし	なし	なし	なし	なし	なし	CRBSI	なし	なし	なし	なし	短期留置型	2007-01-23	なし	ND	ND	ND	なし	なし	なし	ND	ND	ND	院内	36.1-38.9	0	該当なし	0	なし	0	なし	0
86	0	1947-03-25	2007-02-13	59	MSSA	ND	男性	MIC≦1	なし	末梢V＋中心カテ	なし	なし	なし	なし	なし	あり	消化器	なし	あり	なし	あり	あり	なし	CRBSI	なし	なし	なし	なし	短期留置型	2007-02-14	あり	内科	2007-02-15	内頸	なし	なし	なし	ND	ND	ND	院内	35.1-36.0or39.0-39.9	1	該当なし	0	なし	0	なし	0
87	0	1944-11-11	2007-02-28	62	MSSA	ND	男性	MIC≦1	不明	末梢V	なし	なし	なし	あり	あり	なし	リンパ組織	なし	なし	不明	なし	なし	なし	CRBSI	なし	なし	なし	なし	短期留置型	2007-03-01	あり	外科	2007-03-05	鎖骨下	なし	なし	なし	ND	ND	ND	院内	35.1-36.0or39.0-39.9	1	該当なし	0	なし	0	なし	0
88	0	1956-01-12	2007-03-15	51	MSSA	ND	男性	MIC≦1	不明	末梢V	なし	なし	なし	あり	なし	なし	ND	なし	なし	なし	なし	なし	なし	CRBSI	なし	なし	なし	なし	なし	ND	なし	ND	ND	ND	なし	なし	なし	ND	ND	ND	院内	36.1-38.9	0	該当なし	0	なし	0	なし	0
89	0	1933-10-12	2007-04-27	73	MSSA	ND	男性	MIC≦1	不明	末梢V	なし	なし	あり	あり	なし	あり	男性器	なし	あり	不明	なし	あり	なし	耳下腺炎	なし	なし	なし	なし	なし	ND	なし	ND	ND	ND	なし	なし	なし	ND	ND	ND	院内	36.1-38.9	0	該当なし	0	なし	0	なし	0
90	0	1945-01-22	2007-04-30	62	MSSA	ND	男性	MIC≧2	不明	末梢V	なし	なし	なし	なし	なし	あり	消化器	なし	なし	なし	なし	なし	なし	創部感染	CRBSI	なし	腹腔内膿瘍	なし	短期留置型	2007-04-28	なし	ND	ND	ND	なし	なし	なし	ND	ND	ND	院内	35.1-36.0or39.0-39.9	1	該当なし	0	なし	0	なし	0
91	0	1945-06-14	2007-06-13	61	MSSA	ND	男性	MIC≦1	不明	中心カテ	なし	なし	あり	なし	なし	あり	口唇	なし	なし	なし	なし	なし	なし	CRBSI	なし	なし	なし	なし	短期留置型	2007-06-26	なし	ND	ND	ND	なし	なし	なし	ND	ND	ND	院内	36.1-38.9	0	該当なし	0	なし	0	なし	0
92	0	1955-11-06	2007-06-16	51	MSSA	ND	女性	MIC≦1	なし	末梢V	なし	なし	あり	なし	なし	あり	消化器	なし	なし	なし	なし	なし	なし	CRBSI	なし	なし	なし	なし	ポート	2007-06-18	あり	外科	2007-06-22	鎖骨下	なし	なし	なし	ND	ND	ND	院内	35.1-36.0or39.0-39.9	1	該当なし	0	なし	0	なし	0
93	0	1939-04-19	2007-07-16	68	MSSA	ND	男性	MIC≦1	不明	末梢V	なし	なし	あり	なし	なし	あり	消化器	なし	なし	なし	なし	なし	なし	CRBSI	なし	なし	なし	なし	短期留置型	2007-07-16	なし	ND	ND	ND	なし	なし	なし	ND	ND	ND	院内	≦35or≧40	2	該当なし	0	なし	0	なし	0
94	0	1922-03-25	2007-07-29	85	MSSA	ND	女性	MIC≦1	不明	末梢V	なし	なし	なし	なし	なし	なし	ND	なし	なし	なし	なし	あり	なし	熱源不明	なし	なし	なし	なし	なし	ND	なし	ND	ND	ND	なし	なし	なし	ND	ND	ND	市中	36.1-38.9	0	該当なし	0	なし	0	なし	0
95	0	1977-04-05	2007-08-16	30	MSSA	ND	男性	MIC≦1	あり	末梢V	なし	なし	あり	なし	なし	あり	骨	なし	なし	なし	なし	なし	なし	CRBSI	血栓塞栓症	なし	なし	なし	ポート	2007-08-27	あり	外科	2007-08-30	鎖骨下	なし	なし	なし	ND	ND	ND	院内	35.1-36.0or39.0-39.9	1	該当なし	0	なし	0	なし	0
96	0	1961-07-17	2007-08-22	46	MSSA	ND	女性	MIC≦1	不明	末梢V	なし	なし	なし	なし	なし	あり	女性器	なし	なし	なし	なし	なし	なし	リンパ嚢胞感染	なし	なし	なし	なし	なし	ND	なし	ND	ND	ND	血栓塞栓症	なし	なし	2007-09-19	ND	ND	医療関連	36.1-38.9	0	該当なし	0	なし	0	なし	0
97	0	1944-05-08	2007-09-05	63	MSSA	ND	男性	MIC≦1	不明	末梢V＋中心カテ	なし	なし	あり	なし	なし	あり	呼吸器	なし	なし	なし	なし	なし	なし	CRBSI	なし	なし	なし	なし	短期留置型	2007-09-05	なし	ND	ND	ND	なし	なし	なし	ND	ND	ND	院内	≦35or≧40	2	該当なし	0	なし	0	なし	0
98	0	1928-11-16	2007-09-09	78	MSSA	ND	男性	MIC≦1	なし	末梢V	なし	なし	なし	あり	なし	あり	消化器	なし	なし	なし	なし	あり	なし	関節炎	なし	なし	なし	なし	なし	ND	なし	ND	ND	ND	骨髄炎	なし	なし	2007-10-11	ND	ND	院内	35.1-36.0or39.0-39.9	1	該当なし	0	なし	0	なし	0
99	0	1967-10-17	2007-09-30	39	MSSA	ND	男性	MIC≦1	なし	末梢V	なし	なし	なし	なし	なし	あり	眼脳	なし	なし	なし	なし	なし	なし	CRBSI	なし	なし	なし	なし	短期留置型	2007-10-01	なし	ND	ND	ND	なし	なし	なし	ND	ND	ND	院内	36.1-38.9	0	該当なし	0	なし	0	なし	0
100	0	1949-04-02	2007-10-04	58	MSSA	ND	女性	MIC≦1	なし	末梢V	なし	なし	あり	なし	なし	あり	消化器	なし	なし	なし	なし	なし	なし	CRBSI	なし	なし	なし	なし	ポート	2007-10-04	なし	ND	ND	ND	なし	なし	なし	ND	ND	ND	院内	35.1-36.0or39.0-39.9	1	該当なし	0	なし	0	なし	0
101	0	1946-08-15	2007-10-22	61	MSSA	ND	男性	MIC≧2	不明	中心カテ	なし	なし	あり	なし	なし	あり	消化器	なし	なし	なし	なし	なし	なし	熱源不明	なし	なし	なし	なし	短期留置型	2007-10-25	あり	外科	2007-11-05	鎖骨下	なし	なし	なし	ND	ND	ND	院内	36.1-38.9	0	該当なし	0	なし	0	なし	0
102	0	1967-11-25	2007-10-27	39	MSSA	ND	男性	MIC≦1	不明	末梢V	なし	なし	あり	なし	なし	あり	消化器	なし	なし	なし	なし	なし	なし	CRBSI	なし	なし	なし	なし	短期留置型	2007-10-27	あり	外科	2007-11-05	鎖骨下	なし	なし	なし	ND	ND	ND	医療関連	35.1-36.0or39.0-39.9	1	該当あり	2	なし	0	なし	0
103	0	1965-07-24	2007-11-05	42	MSSAα	S.lugdunensis	女性	MIC≦1	なし	末梢V	なし	あり	あり	なし	なし	あり	乳房	なし	なし	なし	なし	なし	なし	CRBSI	なし	なし	腎盂腎炎	なし	ポート	ND	なし	ND	ND	ND	なし	なし	なし	ND	ND	ND	医療関連	36.1-38.9	0	該当あり	2	なし	0	なし	0
104	0	1937-02-24	2007-11-06	70	MSSA	ND	男性	不明	不明	末梢V	なし	あり	あり	なし	なし	あり	消化器	なし	あり	あり	なし	なし	なし	CRBSI	なし	なし	ND	なし	短期留置型	2007-11-06	なし	ND	ND	ND	なし	なし	なし	ND	ND	ND	院内	36.1-38.9	0	該当なし	0	なし	0	なし	0
105	0	1951-10-05	2007-11-13	56	MSSA	ND	男性	不明	不明	末梢V＋中心カテ	なし	なし	あり	なし	なし	あり	消化器	なし	なし	なし	なし	なし	なし	熱源不明	なし	なし	耳下腺炎	なし	ポート	なし	なし	ND	ND	ND	なし	なし	なし	ND	ND	ND	院内	36.1-38.9	0	該当なし	0	なし	0	なし	0
106	0	1952-04-03	2007-11-17	55	MSSA	ND	男性	不明	不明	末梢V	なし	なし	あり	なし	なし	あり	口唇	なし	なし	なし	なし	なし	なし	末梢カテ感染	皮膚軟部組織感染	なし	ND	なし	なし	ND	なし	ND	ND	ND	なし	なし	なし	ND	ND	ND	院内	35.1-36.0or39.0-39.9	1	該当なし	0	なし	0	なし	0
107	0	1924-12-05	2007-12-04	82	MSSA	ND	男性	不明	不明	末梢V	なし	なし	あり	なし	あり	なし	リンパ組織	なし	なし	なし	なし	なし	なし	末梢カテ感染	なし	なし	ND	なし	なし	ND	なし	ND	ND	ND	なし	なし	なし	ND	ND	ND	院内	36.1-38.9	0	該当なし	0	なし	0	なし	0
108	0	1957-02-04	2007-12-06	50	MSSA	ND	女性	不明	なし	末梢V＋中心カテ	なし	なし	あり	なし	なし	あり	消化器	なし	なし	なし	なし	なし	なし	CRBSI	なし	なし	ND	なし	短期留置型	2007-12-07	あり	内科	2007-12-14	鎖骨下	なし	なし	なし	ND	ND	ND	院内	36.1-38.9	0	該当なし	0	なし	0	なし	0
109	0	1949-03-08	2008-01-10	58	MSSA	ND	女性	不明	不明	中心カテ	なし	なし	なし	なし	なし	あり	乳房	なし	なし	なし	なし	なし	なし	熱源不明	なし	なし	ND	なし	ポート	なし	なし	ND	ND	ND	なし	なし	なし	ND	ND	ND	院内	35.1-36.0or39.0-39.9	1	該当なし	0	なし	0	なし	0
110	0	1940-10-28	2008-01-18	67	MSSA	ND	女性	不明	不明	末梢V	なし	なし	なし	あり	なし	あり	消化器	なし	なし	なし	なし	あり	なし	熱源不明	なし	なし	ND	なし	短期留置型	なし	なし	ND	ND	ND	なし	なし	なし	ND	ND	ND	院内	35.1-36.0or39.0-39.9	1	該当なし	0	なし	0	なし	0
111	0	1929-06-26	2008-01-27	78	MSSA	ND	男性	不明	不明	末梢V	なし	なし	なし	あり	なし	あり	消化器	なし	なし	なし	なし	あり	なし	熱源不明	なし	なし	ND	なし	なし	ND	なし	ND	ND	ND	なし	なし	なし	ND	ND	ND	院内	35.1-36.0or39.0-39.9	1	該当なし	0	なし	0	なし	0
112	0	1933-04-29	2008-02-09	74	MSSA	ND	女性	不明	なし	末梢V	なし	なし	あり	なし	なし	あり	リンパ組織	なし	なし	なし	なし	なし	なし	髄膜炎	なし	なし	ND	その他	ポート	2008-03-24	あり	外科	2008-03-31	鎖骨下	なし	なし	なし	ND	ND	ND	院内	36.1-38.9	0	該当なし	0	なし	0	なし	0
113	0	1942-12-17	2008-03-17	65	MSSA	ND	男性	不明	不明	末梢V	なし	なし	なし	あり	なし	あり	男性器	なし	なし	なし	なし	なし	なし	末梢カテ感染	なし	なし	ND	なし	なし	ND	なし	ND	ND	ND	なし	なし	なし	ND	ND	ND	院内	36.1-38.9	0	該当あり	2	なし	0	なし	0
114	0	1937-01-20	2008-03-17	71	MSSA	ND	女性	不明	不明	中心カテ	なし	なし	なし	なし	なし	あり	腎尿路	なし	あり	不明	なし	なし	なし	CRBSI	なし	なし	ND	なし	短期留置型	2008-03-17	あり	不明	2008-03-19	鎖骨下	なし	なし	なし	ND	ND	ND	院内	35.1-36.0or39.0-39.9	1	該当なし	0	なし	0	なし	0
115	0	重複	重複	重複	重複	重複	重複	重複	重複	重複	重複	重複	重複	重複	重複	重複	重複	重複	重複	重複	重複	重複	重複	重複	重複	重複	重複	重複	重複	重複	重複	重複	重複	重複	重複	重複	重複	重複	重複	重複	重複	重複	FALSE	重複	FALSE	重複	FALSE	重複	FALSE
116	0	1947-11-12	2008-04-03	60	MSSA	ND	男性	不明	不明	末梢V	なし	なし	なし	あり	なし	なし	その他	なし	なし	なし	なし	なし	なし	皮膚軟部組織感染	なし	なし	腎膿瘍、前立腺膿瘍	なし	なし	ND	なし	ND	ND	ND	なし	なし	なし	ND	ND	ND	市中	36.1-38.9	0	該当なし	0	なし	0	なし	0
117	0	1948-04-04	2008-04-06	60	MSSA	ND	男性	不明	不明	末梢V	なし	なし	あり	なし	なし	あり	呼吸器	なし	なし	なし	なし	なし	なし	熱源不明	なし	なし	ND	なし	なし	ND	なし	ND	ND	ND	なし	なし	なし	ND	ND	ND	院内	36.1-38.9	0	該当なし	0	なし	0	なし	0
118	0	1937-04-15	2008-05-01	71	MSSAα	CNS	男性	不明	不明	中心カテ	なし	なし	あり	なし	なし	あり	消化器	なし	なし	なし	なし	なし	なし	CRBSI	なし	なし	ND	なし	短期留置型	2008-05-02	なし	ND	ND	ND	なし	なし	なし	ND	ND	ND	院内	36.1-38.9	0	該当なし	0	なし	0	なし	0
119	0	1941-02-15	2008-05-18	67	MSSA	ND	男性	不明	不明	末梢V	なし	なし	なし	なし	なし	なし	その他	なし	なし	なし	なし	なし	なし	血栓塞栓症	なし	なし	ND	なし	なし	ND	なし	ND	ND	ND	なし	なし	なし	ND	ND	ND	市中	35.1-36.0or39.0-39.9	1	該当なし	0	なし	0	なし	0
120	0	1935-12-05	2008-05-28	72	MSSA	ND	女性	不明	なし	末梢V	なし	なし	なし	なし	なし	あり	消化器	なし	なし	なし	なし	なし	なし	熱源不明	なし	なし	腫瘍内膿瘍	なし	なし	ND	なし	ND	ND	ND	なし	なし	なし	ND	ND	ND	市中	36.1-38.9	0	該当なし	0	なし	0	なし	0
121	0	1945-06-06	2008-05-30	62	MSSA	ND	女性	不明	なし	末梢V＋中心カテ	なし	なし	あり	なし	なし	あり	消化器	なし	なし	なし	なし	なし	なし	CRBSI	皮膚軟部組織感染	なし	ND	なし	ポート	2008-06-02	あり	IVR科	2008-07-03	鎖骨下	なし	なし	なし	ND	ND	ND	医療関連	35.1-36.0or39.0-39.9	1	該当なし	0	なし	0	なし	0
122	0	1940-03-25	2006-06-04	66	MSSA	ND	男性	不明	不明	末梢V	なし	なし	あり	なし	なし	あり	消化器	なし	あり	なし	なし	なし	なし	熱源不明	なし	なし	ND	なし	なし	ND	なし	ND	ND	ND	なし	なし	なし	ND	ND	ND	市中	36.1-38.9	0	該当なし	0	なし	0	なし	0
123	0	1940-10-26	2008-06-06	67	MSSA	ND	男性	不明	不明	末梢V	なし	なし	なし	なし	なし	あり	消化器	なし	あり	なし	なし	なし	なし	熱源不明	なし	なし	ND	なし	なし	ND	なし	ND	ND	ND	なし	なし	なし	ND	ND	ND	院内	36.1-38.9	0	該当あり	2	なし	0	なし	0
124	0	1938-02-11	2008-06-06	70	MSSA	ND	女性	不明	不明	末梢V＋中心カテ	なし	なし	あり	なし	なし	あり	呼吸器	なし	なし	なし	なし	あり	なし	熱源不明	なし	なし	ND	なし	ポート	なし	なし	ND	ND	ND	なし	なし	なし	ND	ND	ND	院内	35.1-36.0or39.0-39.9	1	該当あり	2	なし	0	なし	0
125	0	1941-02-27	2008-07-03	67	MSSA	ND	女性	不明	不明	中心カテ	なし	なし	あり	なし	なし	あり	消化器	なし	なし	なし	なし	なし	なし	CRBSI	なし	なし	ND	その他	ポート	2008-07-04	あり	内科	2008-07-09	鎖骨下	なし	なし	なし	ND	ND	ND	医療関連	35.1-36.0or39.0-39.9	1	該当なし	0	なし	0	なし	0
126	0	1942-12-02	2008-07-04	65	MSSA	ND	男性	不明	不明	中心カテ	なし	なし	あり	あり	なし	あり	消化器	なし	なし	なし	なし	なし	なし	CRBSI	なし	なし	ND	なし	ポート	2008-07-25	なし	ND	ND	ND	CRBSI	なし	なし	2008-07-25	ND	ND	医療関連	不明	FALSE	不明	FALSE	なし	0	なし	0
127	0	1937-02-03	2008-08-04	71	MSSAα	Enterococcus sp., K.pneumoniae	男性	不明	不明	末梢V	なし	なし	なし	あり	なし	あり	消化器	なし	なし	なし	なし	なし	なし	胆道系感染	なし	なし	ND	その他	なし	ND	なし	ND	ND	ND	なし	なし	なし	ND	ND	ND	院内	36.1-38.9	0	該当なし	0	なし	0	なし	0
128	0	1964-01-25	2008-08-21	44	MSSA	ND	女性	不明	なし	末梢V＋A	なし	なし	あり	なし	なし	あり	中皮	なし	なし	なし	なし	なし	なし	CRBSI	なし	なし	ND	なし	ポート	2008-08-19	あり	IVR科	2008-08-26	鎖骨下	なし	なし	なし	ND	ND	ND	院内	36.1-38.9	0	該当なし	0	なし	0	なし	0
129	0	1914-10-04	2008-08-22	93	MSSA	ND	男性	不明	不明	末梢V	なし	なし	なし	なし	なし	あり	消化器	なし	なし	なし	なし	あり	なし	CRBSI	なし	なし	ND	なし	ポート	2008-08-22	なし	ND	ND	ND	なし	なし	なし	ND	ND	ND	院内	36.1-38.9	0	該当なし	0	なし	0	なし	0
130	0	1944-03-05	2008-09-03	64	MSSAα	S.epidermidis	女性	不明	不明	中心カテ	なし	なし	なし	なし	なし	あり	消化器	なし	なし	不明	なし	なし	なし	CRBSI	なし	なし	ND	なし	なし	2008-09-03	あり	IVR科	2008-09-18	鎖骨下	熱源不明	なし	なし	ND	ND	ND	院内	36.1-38.9	0	該当あり	2	なし	0	なし	0
131	0	1958-06-25	2008-09-08	50	MSSA	ND	女性	不明	なし	末梢V＋中心カテ	なし	あり	あり	あり	なし	あり	消化器	なし	なし	なし	なし	なし	なし	CRBSI	なし	なし	ND	その他	ポート	2008-09-09	なし	ND	ND	ND	なし	なし	なし	ND	ND	ND	医療関連	36.1-38.9	0	該当なし	0	なし	0	なし	0
132	0	1937-08-20	2008-09-22	71	MSSA	ND	男性	不明	不明	末梢V＋中心カテ	なし	なし	あり	なし	なし	あり	口唇	なし	なし	不明	なし	なし	なし	CRBSI	なし	なし	なし	なし	短期留置型	2008-09-24	なし	ND	ND	ND	なし	なし	なし	ND	ND	ND	院内	36.1-38.9	0	該当なし	0	なし	0	なし	0
133	0	1963-01-18	2008-09-29	45	MSSA	ND	女性	不明	不明	末梢V	なし	なし	あり	なし	なし	あり	女性器	なし	なし	なし	なし	なし	なし	末梢カテ感染	なし	なし	なし	なし	なし	ND	なし	ND	ND	ND	なし	なし	なし	ND	ND	ND	院内	36.1-38.9	0	該当なし	0	なし	0	なし	0
134	0	1957-10-13	2008-10-09	50	MSSAα	S.capitis	男性	不明	不明	中心カテ	なし	なし	なし	なし	なし	あり	消化器	なし	なし	なし	なし	なし	なし	CRBSI	なし	なし	なし	なし	短期留置型	2009-10-10	なし	ND	ND	ND	なし	なし	なし	ND	ND	ND	医療関連	不明	FALSE	不明	FALSE	なし	0	なし	0
135	0	1951-11-29	2008-10-22	56	MSSA	ND	男性	不明	不明	末梢V	なし	あり	あり	なし	なし	あり	消化器	なし	なし	なし	なし	なし	なし	熱源不明	なし	なし	なし	なし	なし	ND	なし	ND	ND	ND	なし	なし	なし	ND	ND	ND	院内	36.1-38.9	0	該当なし	0	なし	0	なし	0
136	0	1946-02-23	2008-10-28	62	MSSA	ND	男性	不明	不明	末梢V	なし	なし	あり	なし	なし	あり	消化器	なし	なし	なし	なし	なし	なし	CRBSI	なし	なし	なし	なし	ポート	2008-10-28	なし	ND	ND	ND	なし	なし	なし	ND	ND	ND	医療関連	36.1-38.9	0	該当なし	0	なし	0	なし	0
137	0	1937-01-02	2008-11-19	71	MSSA	ND	男性	不明	不明	末梢V	なし	なし	なし	なし	なし	あり	消化器	なし	なし	なし	なし	なし	なし	CRBSI	なし	なし	なし	なし	短期留置型	2008-11-19	なし	ND	ND	ND	なし	なし	なし	ND	ND	ND	院内	35.1-36.0or39.0-39.9	1	該当なし	0	なし	0	なし	0
138	0	1922-09-10	2009-02-04	86	MSSA	ND	男性	不明	なし	末梢V	なし	なし	あり	なし	なし	あり	その他	なし	なし	なし	なし	なし	なし	熱源不明	なし	なし	なし	なし	なし	ND	なし	ND	ND	ND	なし	なし	なし	ND	ND	ND	院内	≦35or≧40	2	該当なし	0	なし	0	なし	0
139	0	1943-10-20	2009-02-25	65	MSSA	ND	男性	不明	なし	末梢V	なし	なし	なし	なし	なし	あり	その他	なし	なし	なし	なし	なし	なし	皮膚軟部組織感染	なし	なし	なし	なし	なし	ND	なし	ND	ND	ND	腸腰筋膿瘍	なし	なし	2009-03-03	ND	ND	院内	36.1-38.9	0	該当なし	0	なし	0	なし	0
140	0	1945-10-28	2009-02-26	63	MSSA	ND	男性	不明	なし	末梢V	なし	なし	なし	あり	なし	あり	呼吸器	なし	なし	なし	なし	なし	なし	関節炎	なし	なし	なし	なし	なし	ND	なし	ND	ND	ND	なし	なし	なし	ND	ND	ND	医療関連	36.1-38.9	0	該当なし	0	なし	0	なし	0
141	0	1935-03-15	2009-04-25	74	MSSA	ND	女性	不明	不明	末梢V	なし	なし	あり	なし	なし	あり	消化器	なし	なし	不明	なし	なし	なし	熱源不明	なし	なし	なし	なし	なし	ND	なし	ND	ND	ND	なし	なし	なし	ND	ND	ND	院内	36.1-38.9	0	該当あり	2	なし	0	なし	0
142	0	1931-10-07	2009-05-13	77	MSSA	ND	男性	不明	不明	末梢V	なし	なし	なし	なし	なし	あり	消化器	なし	なし	なし	なし	なし	なし	熱源不明	なし	なし	なし	なし	なし	ND	なし	ND	ND	ND	なし	なし	なし	ND	ND	ND	院内	≦35or≧40	2	該当なし	0	なし	0	なし	0
143	0	1948-06-11	2009-05-23	60	MSSA	ND	男性	不明	不明	中心カテ	なし	なし	あり	なし	なし	あり	呼吸器	なし	あり	なし	なし	なし	なし	熱源不明	なし	なし	なし	なし	なし	2009-06-02	あり	ND	2009-05-23	内頸	なし	なし	なし	ND	ND	ND	医療関連	35.1-36.0or39.0-39.9	1	該当なし	0	なし	0	なし	0
144	0	1943-10-05	2009-06-17	65	MSSA	ND	女性	不明	なし	末梢V	なし	なし	なし	なし	なし	あり	口唇	なし	あり	なし	なし	あり	なし	熱源不明	なし	なし	腸管壊死	なし	短期留置型	2009-06-17	あり	ND	2009-06-17	鎖骨下	なし	なし	なし	ND	ND	ND	院内	≦35or≧40	2	該当あり	2	なし	0	なし	0
145	0	1953-08-22	2009-06-29	55	MSSA	ND	男性	不明	不明	末梢V	なし	なし	あり	なし	なし	なし	消化器	なし	なし	不明	なし	なし	なし	末梢カテ感染	なし	なし	なし	なし	ポート	2009-06-30	なし	ND	ND	ND	なし	なし	なし	ND	ND	ND	院内	35.1-36.0or39.0-39.9	1	該当なし	0	なし	0	なし	0
146	0	1949-08-27	2009-07-03	59	MSSA	ND	女性	不明	不明	末梢V＋中心カテ	なし	なし	あり	なし	なし	あり	女性器	なし	なし	なし	なし	なし	なし	CRBSI	なし	なし	なし	なし	ポート	2009-07-06	なし	ND	ND	ND	なし	なし	なし	ND	ND	ND	院内	36.1-38.9	0	不明	FALSE	なし	0	なし	0
147	0	1930-11-07	2009-08-10	78	MSSA	ND	男性	不明	不明	末梢V	なし	なし	あり	なし	なし	あり	消化器	なし	なし	なし	なし	なし	なし	肺炎	熱源不明	なし	尿路感染症	なし	なし	ND	なし	ND	ND	ND	なし	なし	なし	ND	ND	ND	院内	36.1-38.9	0	該当なし	0	なし	0	なし	0
148	0	1937-01-07	2009-08-26	72	MSSAα	K.pneumoniae, P.aeruginosa	女性	不明	不明	末梢V	なし	あり	あり	なし	なし	あり	呼吸器	なし	なし	なし	なし	なし	なし	皮膚軟部組織感染	なし	なし	なし	なし	なし	ND	あり	不明	2009-02-17	大腿	なし	なし	なし	ND	ND	ND	医療関連	35.1-36.0or39.0-39.9	1	該当あり	2	なし	0	なし	0
149	0	1982-12-01	2009-09-06	26	MSSA	ND	女性	不明	不明	末梢V	なし	なし	あり	なし	なし	あり	呼吸器	なし	なし	不明	なし	なし	なし	熱源不明	なし	なし	なし	なし	ポート	2009-09-11	あり	不明	2009-09-11	上腕	なし	なし	なし	ND	ND	ND	院内	36.1-38.9	0	該当なし	0	なし	0	なし	0
150	0	1940-02-15	2009-09-29	69	MSSA	ND	男性	不明	不明	末梢V＋中心カテ	なし	なし	なし	なし	なし	あり	口唇	なし	なし	不明	なし	なし	なし	CRBSI	なし	なし	なし	なし	ポート	なし	なし	ND	ND	ND	なし	なし	なし	ND	ND	ND	院内	36.1-38.9	0	該当なし	0	なし	0	なし	0
151	0	1987-05-13	2009-10-08	22	MSSA	ND	男性	不明	なし	中心カテ	なし	あり	あり	なし	あり	なし	リンパ組織	なし	なし	あり	なし	なし	なし	熱源不明	なし	なし	なし	なし	短期留置型	2009-10-15	なし	ND	ND	ND	なし	なし	なし	ND	ND	ND	院内	36.1-38.9	0	該当あり	2	なし	0	なし	0
152	0	1947-06-03	2009-10-12	62	MSSA	ND	男性	不明	不明	末梢V	なし	なし	あり	なし	なし	あり	呼吸器	なし	なし	なし	なし	なし	なし	肺炎	なし	なし	なし	なし	なし	ND	なし	ND	ND	ND	なし	なし	なし	ND	ND	ND	院内	36.1-38.9	0	該当なし	0	なし	0	なし	0
153	0	1956-07-22	2009-10-18	53	MSSA	ND	男性	不明	あり	末梢V	なし	なし	あり	なし	なし	あり	消化器	なし	あり	なし	なし	なし	なし	熱源不明	なし	なし	複雑性尿路感染症	なし	なし	ND	なし	ND	ND	ND	なし	なし	なし	ND	ND	ND	院内	36.1-38.9	0	該当なし	0	なし	0	なし	0
154	0	1958-05-27	2009-10-21	51	MSSA	ND	男性	不明	不明	末梢V	なし	なし	なし	なし	なし	あり	骨	なし	なし	なし	なし	なし	なし	関節炎	骨髄炎	なし	なし	人工関節	なし	ND	なし	ND	ND	ND	なし	なし	なし	ND	ND	ND	市中	≦35or≧40	2	該当なし	0	なし	0	なし	0
155	0	重複	重複	重複	重複	重複	重複	重複	重複	重複	重複	重複	重複	重複	重複	重複	重複	重複	重複	重複	重複	重複	重複	重複	重複	重複	重複	重複	重複	重複	重複	重複	重複	重複	重複	重複	重複	重複	重複	重複	重複	重複	FALSE	重複	FALSE	重複	FALSE	重複	FALSE
156	0	1943-06-12	2009-12-02	66	MSSA	ND	男性	不明	不明	末梢V	なし	なし	あり	なし	なし	あり	消化器	なし	なし	なし	なし	なし	なし	末梢カテ感染	なし	なし	なし	なし	なし	ND	なし	ND	ND	ND	なし	なし	なし	ND	ND	ND	院内	35.1-36.0or39.0-39.9	1	該当なし	0	なし	0	なし	0
157	0	1940-07-23	2009-12-16	69	MSSA	ND	女性	不明	不明	末梢V	なし	なし	なし	なし	なし	あり	消化器	なし	なし	なし	なし	なし	なし	熱源不明	なし	なし	なし	なし	なし	ND	なし	ND	ND	ND	なし	なし	なし	ND	ND	ND	医療関連	36.1-38.9	0	該当なし	0	なし	0	なし	0
158	0	1938-04-08	2009-12-26	71	MSSA	ND	男性	不明	不明	末梢V	なし	なし	なし	なし	なし	あり	その他	なし	なし	なし	なし	なし	なし	皮膚軟部組織感染	骨髄炎	なし	なし	その他	なし	ND	なし	ND	ND	ND	なし	なし	なし	ND	ND	ND	院内	35.1-36.0or39.0-39.9	1	該当なし	0	なし	0	なし	0
159	0	1949-08-28	2010-01-06	60	MSSA	ND	男性	不明	不明	末梢V＋中心カテ	なし	なし	あり	なし	なし	あり	消化器	なし	なし	なし	なし	なし	なし	CRBSI	なし	なし	なし	なし	ポート	2010-01-07	なし	ND	ND	ND	なし	なし	なし	ND	ND	ND	院内	36.1-38.9	0	該当なし	0	なし	0	なし	0
160	0	1951-08-21	2010-01-29	58	MSSA	ND	男性	不明	不明	中心カテ	なし	なし	あり	あり	なし	あり	消化器	なし	なし	なし	なし	なし	なし	CRBSI	なし	なし	なし	なし	ポート	2010-02-01	あり	IVR科	2010-02-09	鎖骨下	なし	なし	なし	ND	ND	ND	院内	36.1-38.9	0	該当なし	0	なし	0	なし	0
161	0	1940-04-26	2010-03-23	69	MSSAα	K.pneumoniae	男性	不明	不明	末梢V	なし	あり	なし	なし	なし	あり	呼吸器	なし	なし	なし	なし	なし	なし	肺炎	なし	なし	なし	なし	なし	ND	なし	ND	ND	ND	なし	なし	なし	ND	ND	ND	院内	36.1-38.9	0	該当あり	2	なし	0	なし	0
162	0	1945-08-05	2010-03-25	64	MSSA	ND	女性	不明	不明	中心カテ	なし	あり	なし	なし	なし	あり	呼吸器	なし	なし	なし	なし	なし	なし	CRBSI	なし	なし	なし	なし	短期留置型	2010-03-26	なし	ND	ND	ND	なし	なし	なし	ND	ND	ND	院内	36.1-38.9	0	該当なし	0	なし	0	なし	0
163	0	1963-12-10	2010-04-11	46	MSSA	ND	男性	不明	不明	末梢V	なし	あり	なし	なし	なし	あり	消化器	なし	なし	不明	なし	なし	なし	熱源不明	なし	なし	なし	なし	なし	ND	なし	ND	ND	ND	なし	なし	なし	ND	ND	ND	院内	36.1-38.9	0	該当あり	2	なし	0	なし	0
164	0	1943-01-09	2010-05-05	67	MSSA	ND	女性	不明	なし	末梢V	なし	なし	なし	なし	なし	あり	女性器	なし	なし	不明	なし	なし	なし	末梢カテ感染	なし	なし	なし	なし	なし	ND	なし	ND	ND	ND	IE	なし	なし	2010-05-11	ND	ND	院内	35.1-36.0or39.0-39.9	1	該当あり	2	なし	0	なし	0
165	0	1939-08-29	2010-05-19	70	MSSA	ND	男性	不明	なし	A	なし	なし	あり	なし	なし	あり	消化器	なし	なし	なし	なし	なし	なし	熱源不明	なし	なし	なし	なし	なし	ND	なし	ND	ND	ND	なし	なし	なし	ND	ND	ND	院内	36.1-38.9	0	該当なし	0	なし	0	なし	0
166	0	1944-11-11	2010-06-28	65	MSSA	ND	男性	不明	なし	末梢V＋中心カテ	あり	なし	あり	あり	なし	あり	リンパ組織	なし	あり	なし	なし	なし	なし	肺炎	なし	なし	なし	なし	ポート	なし	なし	ND	ND	ND	なし	なし	なし	ND	ND	ND	医療関連	36.1-38.9	0	該当あり	2	なし	0	なし	0
167	0	1986-05-06	2010-07-02	24	MSSA	ND	女性	不明	なし	末梢V＋中心カテ	なし	なし	なし	なし	なし	あり	女性器	なし	なし	なし	なし	なし	なし	CRBSI	なし	なし	なし	なし	短期留置型	2010-07-05	あり	IVR科	2010-07-21	鎖骨下	なし	なし	なし	ND	ND	ND	院内	≦35or≧40	2	該当あり	2	なし	0	なし	0
168	0	1941-08-14	2010-07-24	68	MSSA	ND	男性	不明	不明	中心カテ	なし	なし	なし	あり	なし	あり	消化器	なし	なし	不明	なし	なし	なし	熱源不明	なし	なし	なし	静脈フィルター	ポート	なし	なし	ND	ND	ND	なし	なし	なし	ND	ND	ND	院内	36.1-38.9	0	該当なし	0	なし	0	なし	0
169	0	1938-03-15	2010-07-24	72	MSSA	ND	男性	不明	なし	末梢V＋中心カテ	なし	なし	あり	なし	なし	あり	消化器	なし	なし	なし	なし	なし	なし	CRBSI	IE	なし	なし	なし	ポート	2010-09-01	あり	内科	2010-08-30	ND	なし	なし	なし	ND	ND	ND	院内	≦35or≧40	2	該当あり	2	なし	0	なし	0
170	0	1951-05-06	2010-08-16	59	MSSA	ND	女性	不明	不明	末梢V	なし	なし	あり	なし	なし	あり	女性器	なし	なし	なし	なし	なし	なし	熱源不明	なし	なし	なし	なし	ポート	なし	なし	ND	ND	ND	なし	なし	なし	ND	ND	ND	院内	35.1-36.0or39.0-39.9	1	該当なし	0	なし	0	なし	0
171	0	1935-11-17	2010-08-16	74	MSSAα	A.baumannii	女性	不明	なし	末梢V	なし	なし	あり	なし	なし	あり	呼吸器	なし	なし	なし	なし	なし	なし	末梢カテ感染	なし	なし	なし	なし	なし	ND	なし	ND	ND	ND	なし	なし	なし	ND	ND	ND	院内	35.1-36.0or39.0-39.9	1	該当なし	0	なし	0	なし	0
172	0	1947-06-03	2010-08-26	63	MSSA	ND	男性	不明	不明	末梢V	なし	なし	あり	なし	なし	あり	消化器	なし	なし	なし	なし	なし	なし	CRBSI	なし	なし	なし	なし	ポート	2010-08-26	あり	IVR科	2010-09-10	鎖骨下	なし	なし	なし	ND	ND	ND	医療関連	36.1-38.9	0	該当なし	0	なし	0	なし	0
173	0	1944-04-05	2010-09-20	66	MSSA	ND	男性	不明	不明	末梢V	なし	なし	あり	なし	なし	あり	消化器	なし	なし	なし	なし	なし	なし	末梢カテ感染	なし	なし	なし	なし	なし	ND	なし	ND	ND	ND	なし	なし	なし	ND	ND	ND	院内	≦35or≧40	2	該当あり	2	なし	0	なし	0
174	0	1941-12-12	2010-10-01	68	MSSA	ND	男性	不明	不明	末梢V＋中心カテ	なし	なし	あり	なし	なし	あり	口唇	なし	なし	なし	なし	なし	なし	CRBSI	なし	なし	なし	なし	短期留置型	なし	なし	ND	ND	ND	なし	なし	なし	ND	ND	ND	院内	36.1-38.9	0	該当なし	0	なし	0	なし	0
175	0	1940-01-01	2010-10-07	70	MSSA	ND	男性	不明	不明	末梢V	なし	なし	あり	あり	なし	あり	消化器	なし	なし	なし	なし	なし	なし	熱源不明	なし	なし	なし	なし	なし	ND	なし	ND	ND	ND	なし	なし	なし	ND	ND	ND	院内	36.1-38.9	0	該当なし	0	なし	0	なし	0
176	0	1935-11-09	2010-10-07	74	MSSA	ND	男性	不明	なし	末梢V＋中心カテ	なし	なし	なし	なし	なし	あり	口唇	なし	なし	なし	なし	なし	なし	CRBSI	なし	なし	なし	なし	短期留置型	2010-10-08	なし	ND	ND	ND	なし	なし	なし	ND	ND	ND	院内	36.1-38.9	0	該当なし	0	なし	0	なし	0
177	0	1932-03-13	2010-10-13	78	MSSA	ND	男性	不明	なし	末梢V＋中心カテ	なし	あり	あり	なし	なし	あり	消化器	なし	なし	なし	なし	なし	なし	CRBSI	なし	なし	なし	なし	ポート	2010-10-19	なし	ND	ND	ND	なし	なし	なし	ND	ND	ND	院内	36.1-38.9	0	該当なし	0	なし	0	なし	0
178	0	1949-04-27	2010-10-14	61	MSSA	ND	男性	不明	不明	中心カテ	なし	なし	あり	あり	なし	あり	消化器	なし	なし	不明	なし	あり	なし	CRBSI	なし	なし	なし	なし	ポート	2010-10-22	なし	ND	ND	ND	なし	なし	なし	ND	ND	ND	医療関連	不明	FALSE	不明	FALSE	なし	0	なし	0
179	0	1934-01-28	2010-10-15	76	MSSA	ND	男性	不明	あり	末梢V	なし	なし	なし	なし	なし	あり	消化器	なし	なし	なし	なし	なし	なし	IE	骨髄炎	腸腰筋膿瘍	関節炎	なし	なし	ND	なし	ND	ND	ND	なし	なし	なし	ND	ND	ND	市中	36.1-38.9	0	該当あり	2	なし	0	なし	0
180	0	1957-02-08	2010-11-07	53	MSSAα	S.oralis	男性	不明	不明	末梢V	なし	なし	あり	あり	なし	あり	消化器	なし	なし	不明	なし	あり	なし	IE	なし	なし	なし	なし	なし	ND	なし	ND	ND	ND	なし	なし	なし	ND	ND	ND	院内	36.1-38.9	0	該当なし	0	なし	0	なし	0
181	0	1968-02-10	2010-11-08	42	MSSA	ND	女性	不明	不明	末梢V	なし	なし	あり	なし	なし	あり	女性器	なし	なし	あり	なし	なし	なし	熱源不明	なし	なし	なし	なし	なし	ND	なし	ND	ND	ND	なし	なし	なし	ND	ND	ND	院内	35.1-36.0or39.0-39.9	1	該当なし	0	なし	0	なし	0
182	0	1939-01-07	2010-11-28	71	MSSA	ND	男性	不明	なし	末梢V	なし	なし	なし	あり	なし	あり	消化器	なし	なし	なし	なし	なし	なし	末梢カテ感染	なし	なし	なし	なし	なし	ND	なし	ND	ND	ND	創部感染	なし	なし	2010-12-17	ND	ND	院内	35.1-36.0or39.0-39.9	1	該当なし	0	なし	0	なし	0
183	0	1970-02-27	2010-12-06	40	MSSA	ND	女性	不明	なし	末梢V	なし	なし	あり	なし	なし	あり	女性器	なし	なし	なし	なし	なし	なし	IE	なし	なし	なし	なし	なし	ND	なし	ND	ND	ND	なし	なし	なし	ND	ND	ND	医療関連	35.1-36.0or39.0-39.9	1	該当なし	0	なし	0	なし	0
184	0	1949-01-06	2011-01-02	61	MSSAα	Bacillus sp.	男性	不明	なし	中心カテ	なし	なし	あり	あり	なし	あり	口唇	なし	なし	あり	なし	なし	なし	CRBSI	なし	なし	なし	なし	短期留置型	2011-01-08	なし	ND	ND	ND	なし	なし	なし	ND	ND	ND	院内	35.1-36.0or39.0-39.9	1	該当なし	0	なし	0	なし	0
185	0	1934-02-20	2011-01-04	76	MSSA	ND	男性	不明	不明	末梢V	なし	なし	なし	なし	なし	あり	腎尿路	なし	なし	なし	なし	なし	なし	尿路感染症	なし	なし	なし	なし	なし	ND	なし	ND	ND	ND	なし	なし	なし	ND	ND	ND	院内	36.1-38.9	0	該当なし	0	なし	0	なし	0
186	0	1957-01-25	2011-01-05	53	MSSA	ND	女性	不明	不明	末梢V＋中心カテ	なし	なし	あり	なし	なし	あり	皮膚	なし	なし	なし	なし	なし	なし	CRBSI	血栓塞栓症	なし	なし	なし	ポート	2011-01-06	なし	ND	ND	ND	血栓塞栓症	骨髄炎	なし	2011-01-07	2011-01-14	ND	医療関連	35.1-36.0or39.0-39.9	1	該当なし	0	なし	0	なし	0
187	0	1930-11-11	2011-01-11	80	MSSA	ND	女性	不明	不明	中心カテ	なし	なし	あり	なし	なし	あり	消化器	なし	なし	なし	なし	なし	なし	創部感染	なし	なし	なし	人工関節	ポート	2011-01-13	なし	ND	ND	ND	なし	なし	なし	ND	ND	ND	院内	35.1-36.0or39.0-39.9	1	該当なし	0	なし	0	なし	0
188	0	1938-05-02	2011-02-13	72	MSSA	ND	女性	不明	不明	中心カテ	なし	なし	あり	あり	なし	あり	消化器	なし	なし	なし	なし	なし	なし	化膿性耳下腺炎	なし	なし	なし	なし	ポート	2011-02-16	なし	ND	ND	ND	なし	なし	なし	ND	ND	ND	院内	36.1-38.9	0	該当なし	0	なし	0	なし	0
189	0	1949-07-07	2011-02-15	61	MSSA	ND	女性	不明	なし	末梢V	なし	なし	あり	なし	なし	あり	乳房	なし	なし	不明	なし	なし	なし	創部感染	なし	なし	なし	なし	なし	ND	あり	IVR科	2011-02-18	上腕	なし	なし	なし	ND	ND	ND	医療関連	36.1-38.9	0	該当あり	2	なし	0	なし	0
190	0	1947-07-17	2011-03-10	63	MSSA	ND	女性	不明	不明	末梢V	なし	あり	あり	なし	あり	なし	リンパ組織	あり	なし	なし	なし	なし	なし	熱源不明	なし	なし	なし	なし	なし	ND	あり	内科	2011-03-11	鎖骨下	なし	なし	なし	ND	ND	ND	院内	35.1-36.0or39.0-39.9	1	該当なし	0	なし	0	なし	0
191	0	1949-07-21	2011-05-19	61	MSSAα	S.epidermidis	男性	不明	不明	末梢V	なし	なし	あり	なし	なし	あり	消化器	なし	あり	なし	なし	なし	なし	末梢カテ感染	なし	なし	なし	なし	なし	ND	なし	ND	ND	ND	なし	なし	なし	ND	ND	ND	院内	35.1-36.0or39.0-39.9	1	該当なし	0	なし	0	なし	0
192	0	1985-10-10	2011-05-25	25	MSSA	ND	女性	不明	不明	末梢V＋中心カテ	なし	なし	あり	なし	なし	あり	消化器	なし	なし	なし	なし	なし	なし	CRBSI	なし	なし	なし	なし	ポート	なし	なし	ND	ND	ND	なし	なし	なし	ND	ND	ND	院内	35.1-36.0or39.0-39.9	1	該当なし	0	なし	0	なし	0
193	0	1944-03-12	2011-05-27	67	MSSAα	E.faecalis	女性	不明	なし	末梢V	なし	なし	なし	なし	なし	あり	消化器	なし	なし	なし	なし	なし	なし	腎盂腎炎	なし	なし	なし	なし	なし	ND	なし	ND	ND	ND	なし	なし	なし	ND	ND	ND	院内	36.1-38.9	0	該当なし	0	なし	0	なし	0
194	0	1949-11-27	2011-06-05	61	MSSAα	S.epidermidis	男性	不明	不明	中心カテ	なし	なし	あり	なし	なし	あり	消化器	なし	なし	不明	なし	なし	なし	CRBSI	なし	なし	なし	なし	短期留置型	2011-06-14	なし	ND	ND	ND	なし	なし	なし	ND	ND	ND	院内	36.1-38.9	0	該当なし	0	なし	0	なし	0
195	0	1955-01-22	2011-06-29	56	MSSA	ND	男性	不明	不明	末梢V	なし	なし	なし	なし	なし	あり	消化器	なし	なし	なし	なし	なし	なし	創部感染	なし	なし	なし	なし	なし	ND	なし	ND	ND	ND	なし	なし	なし	ND	ND	ND	院内	36.1-38.9	0	該当なし	0	なし	0	なし	0
196	0	1939-08-31	2011-06-30	71	MSSA	ND	男性	不明	不明	末梢V	なし	なし	なし	なし	なし	あり	消化器	なし	なし	なし	なし	なし	なし	胆道系感染	なし	なし	なし	なし	なし	ND	なし	ND	ND	ND	なし	なし	なし	ND	ND	ND	院内	≦35or≧40	2	該当あり	2	なし	0	なし	0
197	0	1963-07-09	2011-07-06	47	MSSAα	K.pneumoniae	男性	不明	不明	中心カテ	なし	なし	なし	なし	なし	あり	消化器	なし	なし	なし	なし	なし	なし	CRBSI	なし	なし	なし	なし	短期留置型	2011-07-13	なし	ND	ND	ND	なし	なし	なし	ND	ND	ND	院内	35.1-36.0or39.0-39.9	1	該当なし	0	なし	0	なし	0
198	0	1939-02-02	2011-07-14	72	MSSA	ND	女性	不明	不明	中心カテ	なし	なし	あり	あり	なし	あり	消化器	なし	なし	なし	なし	なし	なし	CRBSI	なし	なし	なし	なし	ポート	なし	なし	ND	ND	ND	なし	なし	なし	ND	ND	ND	院内	36.1-38.9	0	該当なし	0	なし	0	なし	0
199	0	2008-03-13	2011-07-15	3	MSSAα	S.epidermidis	男性	不明	なし	中心カテ	なし	なし	なし	なし	なし	あり	眼脳	なし	なし	なし	なし	なし	なし	CRBSI	なし	なし	なし	なし	短期留置型	2011-07-15	あり	内科	2011-07-19	鎖骨下	なし	なし	なし	ND	ND	ND	院内	35.1-36.0or39.0-39.9	1	該当なし	0	なし	0	なし	0
200	0	1942-12-03	2011-08-02	68	MSSAα	S.epidermidis	男性	不明	不明	末梢V	なし	なし	あり	なし	なし	あり	口唇	なし	なし	なし	なし	なし	なし	CRBSI	なし	なし	なし	なし	短期留置型	2011-08-03	なし	ND	ND	ND	なし	なし	なし	ND	ND	ND	院内	36.1-38.9	0	該当なし	0	なし	0	なし	0
201	0	1923-01-01	2011-08-04	88	MSSA	ND	男性	不明	不明	末梢V	なし	なし	なし	なし	なし	あり	呼吸器	なし	なし	なし	なし	なし	なし	尿路感染症	なし	なし	なし	なし	なし	ND	なし	ND	ND	ND	なし	なし	なし	ND	ND	ND	院内	36.1-38.9	0	該当あり	2	なし	0	なし	0
202	0	1956-09-29	2011-08-15	54	MSSA	ND	男性	不明	なし	末梢V	なし	なし	なし	なし	なし	あり	消化器	なし	なし	なし	なし	なし	なし	熱源不明	なし	なし	なし	なし	なし	ND	なし	ND	ND	ND	なし	なし	なし	ND	ND	ND	医療関連	36.1-38.9	0	該当なし	0	なし	0	なし	0
203	0	1940-08-22	2011-08-30	71	MSSA	ND	男性	不明	不明	末梢V	なし	なし	なし	なし	なし	あり	消化器	なし	なし	なし	なし	なし	なし	末梢カテ感染	なし	なし	なし	なし	なし	ND	なし	ND	ND	ND	なし	なし	なし	ND	ND	ND	院内	36.1-38.9	0	該当なし	0	なし	0	なし	0
204	0	1936-03-13	2011-09-27	75	MSSA	ND	男性	不明	不明	末梢V	なし	あり	なし	なし	なし	あり	口唇	なし	なし	なし	なし	なし	なし	肺炎	なし	なし	なし	なし	なし	ND	なし	ND	ND	ND	なし	なし	なし	ND	ND	ND	院内	36.1-38.9	0	該当なし	0	なし	0	なし	0
205	0	1939-10-10	2011-09-29	71	MSSA	ND	女性	不明	なし	末梢V	なし	なし	あり	なし	なし	あり	消化器	なし	なし	なし	なし	なし	なし	血栓塞栓症	骨髄炎	なし	なし	なし	なし	ND	あり	IVR科	2011-10-12	鎖骨下	なし	なし	なし	ND	ND	ND	医療関連	36.1-38.9	0	該当なし	0	なし	0	なし	0
206	0	1936-12-04	2011-10-02	74	MSSA	ND	女性	不明	不明	末梢V＋中心カテ	なし	なし	あり	なし	なし	あり	消化器	なし	なし	なし	なし	なし	なし	CRBSI	骨髄炎	なし	なし	なし	ポート	2011-10-03	あり	IVR科	2011-12-15	鎖骨下	なし	なし	なし	ND	ND	ND	医療関連	36.1-38.9	0	該当なし	0	なし	0	なし	0
207	0	1940-03-21	2011-10-20	71	MSSA	ND	男性	不明	なし	末梢V	なし	なし	なし	なし	なし	あり	呼吸器	なし	なし	なし	なし	なし	なし	CRBSI	なし	なし	なし	なし	短期留置型	2011-10-20	なし	ND	ND	ND	なし	なし	なし	ND	ND	ND	院内	≦35or≧40	2	該当あり	2	なし	0	なし	0
208	0	1937-08-10	2011-10-23	74	MSSA	ND	男性	不明	なし	末梢V	なし	なし	あり	あり	なし	あり	消化器	なし	なし	なし	なし	なし	なし	熱源不明	なし	なし	なし	なし	なし	ND	なし	ND	ND	ND	なし	なし	なし	ND	ND	ND	医療関連	36.1-38.9	0	該当なし	0	なし	0	なし	0
209	0	1952-01-05	2011-11-19	59	MSSA	ND	男性	不明	不明	末梢V	なし	あり	あり	なし	なし	あり	原発不明	なし	なし	なし	なし	なし	なし	創部感染	なし	なし	なし	なし	なし	ND	なし	ND	ND	ND	なし	なし	なし	ND	ND	ND	院内	36.1-38.9	0	該当なし	0	なし	0	なし	0
210	0	1956-12-25	2011-12-05	54	MSSA	ND	男性	不明	不明	末梢V	なし	なし	あり	あり	なし	あり	呼吸器	なし	なし	あり	なし	なし	なし	熱源不明	なし	なし	なし	なし	なし	ND	なし	ND	ND	ND	なし	なし	なし	ND	ND	ND	院内	35.1-36.0or39.0-39.9	1	該当なし	0	なし	0	なし	0
211	0	1970-03-06	2011-12-28	41	MSSA	ND	男性	不明	不明	末梢V	なし	なし	あり	なし	なし	あり	口唇	なし	なし	なし	なし	なし	なし	末梢カテ感染	血栓塞栓症	なし	なし	なし	なし	ND	なし	ND	ND	ND	なし	なし	なし	ND	ND	ND	院内	35.1-36.0or39.0-39.9	1	該当なし	0	なし	0	なし	0
212	0	1941-02-07	2012-02-23	71	MSSA	ND	男性	MIC≦1	なし	末梢V	なし	あり	あり	なし	なし	あり	呼吸器	なし	なし	なし	なし	なし	なし	皮膚軟部組織感染	なし	なし	なし	なし	なし	ND	なし	ND	ND	ND	なし	なし	なし	ND	ND	ND	院内	36.1-38.9	0	該当なし	0	なし	0	なし	0
213	0	1939-10-14	2012-03-05	72	MSSA	ND	男性	MIC≦1	不明	末梢V	なし	なし	なし	なし	なし	あり	消化器	なし	なし	なし	なし	なし	なし	末梢カテ感染	なし	なし	なし	なし	なし	ND	なし	ND	ND	ND	なし	なし	なし	ND	ND	ND	院内	35.1-36.0or39.0-39.9	1	該当なし	0	なし	0	なし	0
214	0	1943-02-06	2012-03-05	69	MSSA	ND	男性	MIC≦1	なし	末梢V	なし	なし	あり	なし	なし	あり	呼吸器	なし	なし	なし	なし	なし	なし	皮膚軟部組織感染	骨髄炎	なし	なし	なし	なし	ND	なし	ND	ND	ND	なし	なし	なし	ND	ND	ND	院内	36.1-38.9	0	該当なし	0	なし	0	なし	0
215	0	1949-04-25	2012-03-22	62	MSSA	ND	男性	MIC≦1	なし	中心カテ	なし	なし	あり	あり	あり	なし	リンパ組織	なし	なし	なし	なし	なし	なし	熱源不明	なし	なし	なし	なし	短期留置型	なし	なし	ND	ND	ND	なし	なし	なし	ND	ND	ND	院内	36.1-38.9	0	該当なし	0	なし	0	なし	0
216	0	1964-05-08	2012-03-28	47	MSSA	ND	男性	MIC≦1	不明	末梢V＋中心カテ	なし	なし	あり	なし	なし	あり	消化器	なし	なし	なし	なし	なし	なし	CRBSI	血栓塞栓症	なし	なし	なし	ポート	2012-03-28	なし	ND	ND	ND	なし	なし	なし	ND	ND	ND	医療関連	36.1-38.9	0	該当なし	0	なし	0	なし	0
217	0	1951-02-10	2012-04-24	61	MSSA	ND	女性	MIC≦1	あり	末梢V	なし	あり	なし	なし	なし	あり	皮膚	なし	なし	なし	なし	なし	なし	末梢カテ感染	なし	なし	なし	なし	なし	ND	なし	ND	ND	ND	なし	なし	なし	ND	ND	ND	院内	36.1-38.9	0	該当なし	0	なし	0	なし	0
218	0	1938-03-05	2012-05-05	74	MSSA	ND	男性	MIC≦1	なし	末梢V	なし	なし	なし	あり	なし	あり	腎尿路	なし	あり	なし	なし	なし	なし	創部感染	なし	なし	なし	なし	なし	ND	なし	ND	ND	ND	なし	なし	なし	ND	ND	ND	医療関連	35.1-36.0or39.0-39.9	1	該当あり	2	なし	0	なし	0
219	0	1939-01-08	2012-05-23	73	MSSA	ND	男性	MIC≦1	不明	末梢V	なし	なし	なし	なし	なし	あり	腎尿路	なし	なし	なし	なし	なし	なし	CRBSI	血栓塞栓症	なし	なし	なし	短期留置型	2012-05-23	なし	ND	ND	ND	なし	なし	なし	ND	ND	ND	院内	35.1-36.0or39.0-39.9	1	該当なし	0	なし	0	なし	0
220	0	1932-10-19	2012-06-30	79	MSSA	ND	男性	MIC≦1	不明	末梢V＋中心カテ	なし	なし	なし	あり	なし	あり	口唇	なし	なし	なし	なし	なし	なし	CRBSI	なし	なし	なし	なし	短期留置型	2012-07-03	あり	IVR科	2012-07-13	鎖骨下	血栓塞栓症	なし	なし	2012-07-03	ND	ND	院内	35.1-36.0or39.0-39.9	1	該当なし	0	なし	0	なし	0
221	0	1954-09-16	2012-07-26	57	MSSA	ND	女性	MIC≦1	なし	中心カテ	なし	なし	あり	なし	なし	あり	消化器	なし	なし	なし	なし	なし	なし	CRBSI	なし	なし	なし	なし	ポート	2012-07-26	なし	ND	ND	ND	なし	なし	なし	ND	ND	ND	医療関連	36.1-38.9	0	該当なし	0	なし	0	なし	0
222	0	1971-01-28	2012-07-30	41	MSSA	ND	女性	MIC≦1	なし	末梢V＋中心カテ	なし	なし	あり	なし	なし	あり	中皮	なし	なし	なし	なし	なし	なし	CRBSI	なし	なし	なし	なし	ポート	2012-07-31	なし	ND	ND	ND	なし	なし	なし	ND	ND	ND	院内	35.1-36.0or39.0-39.9	1	該当なし	0	なし	0	なし	0
223	0	1952-07-09	2012-08-16	60	MSSA	ND	男性	MIC≦1	あり	末梢V	なし	なし	なし	なし	なし	あり	口唇	なし	なし	なし	なし	なし	なし	末梢カテ感染	なし	なし	なし	なし	なし	ND	なし	ND	ND	ND	なし	なし	なし	ND	ND	ND	院内	35.1-36.0or39.0-39.9	1	該当なし	0	なし	0	なし	0
224	0	1939-05-10	2012-08-23	73	MSSA	ND	男性	MIC≦1	なし	中心カテ	なし	あり	あり	なし	なし	あり	男性器	なし	なし	なし	なし	なし	なし	肺炎	なし	なし	なし	なし	短期留置型	なし	なし	ND	ND	ND	なし	なし	なし	ND	ND	ND	院内	35.1-36.0or39.0-39.9	1	該当あり	2	あり	2	なし	0
225	0	1952-08-21	2012-09-19	60	MSSA	ND	男性	MIC≦1	あり	末梢V＋中心カテ	なし	なし	あり	なし	なし	あり	消化器	なし	なし	なし	なし	なし	なし	CRBSI	肝膿瘍	なし	なし	なし	ポート	2012-09-21	あり	内科	2012-10-30	鎖骨下	なし	なし	なし	ND	ND	ND	医療関連	≦35or≧40	2	該当あり	2	なし	0	なし	0
226	0	1948-08-29	2012-10-20	64	MSSAα	E.coli	女性	MIC≦1	なし	末梢V＋中心カテ	なし	あり	あり	あり	なし	あり	乳房	なし	なし	不明	なし	なし	なし	CRBSI	なし	なし	なし	なし	ポート	なし	なし	ND	ND	ND	なし	なし	なし	ND	ND	ND	院内	35.1-36.0or39.0-39.9	1	該当なし	0	なし	0	なし	0
227	0	1948-11-22	2012-10-22	63	MSSAα	Staphylococcus cohnii	男性	MIC≦1	なし	中心カテ	なし	なし	あり	なし	なし	あり	消化器	なし	なし	なし	なし	なし	なし	CRBSI	IE	なし	なし	なし	ポート	2012-10-24	あり	内科	2012-11-05	鎖骨下	なし	なし	なし	ND	ND	ND	医療関連	36.1-38.9	0	該当なし	0	なし	0	なし	0
228	0	1951-12-05	2012-10-24	不適切	不適切	不適切	不適切	不適切	不適切	不適切	不適切	不適切	不適切	不適切	不適切	不適切	不適切	不適切	不適切	不適切	不適切	不適切	不適切	不適切	不適切	不適切	不適切	不適切	不適切	不適切	不適切	不適切	不適切	不適切	不適切	不適切	不適切	不適切	不適切	不適切	不適切	不適切	FALSE	不適切	FALSE	不適切	FALSE	不適切	FALSE
229	0	1949-02-17	2012-10-30	63	MSSA	ND	男性	MIC≦1	不明	末梢V	なし	あり	あり	なし	なし	あり	呼吸器	なし	あり	なし	なし	なし	なし	肺炎	なし	なし	なし	なし	なし	ND	なし	ND	ND	ND	なし	なし	なし	ND	ND	ND	医療関連	36.1-38.9	0	該当あり	2	なし	0	なし	0
230	0	1939-07-08	2012-12-25	73	MSSA	ND	男性	MIC≦1	なし	末梢V	なし	なし	あり	なし	なし	あり	呼吸器	なし	なし	なし	なし	なし	なし	肺炎	なし	なし	なし	なし	なし	ND	なし	ND	ND	ND	なし	なし	なし	ND	ND	ND	医療関連	36.1-38.9	0	該当なし	0	なし	0	なし	0
231	0	1967-04-02	2013-02-04	45	MSSA	ND	男性	MIC≦1	なし	末梢V＋中心カテ	なし	あり	あり	なし	なし	あり	消化器	なし	なし	なし	なし	なし	なし	CRBSI	血栓塞栓症	肺炎	なし	なし	ポート	2013-02-05	なし	ND	ND	ND	なし	なし	なし	ND	ND	ND	医療関連	36.1-38.9	0	該当なし	0	なし	0	なし	0
232	0	1948-11-16	2013-02-07	64	MSSA	ND	男性	MIC≦1	あり	末梢V	なし	なし	なし	あり	なし	あり	消化器	なし	なし	なし	なし	なし	なし	末梢カテ感染	関節炎	なし	なし	なし	なし	ND	なし	ND	ND	ND	骨髄炎	腸腰筋膿瘍	なし	2013-02-15	2013-02-15	ND	医療関連	35.1-36.0or39.0-39.9	1	該当なし	0	なし	0	なし	0
233	0	1955-01-25	2013-02-14	58	MSSA	ND	男性	MIC≦1	なし	末梢V＋中心カテ	なし	あり	あり	なし	なし	あり	呼吸器	なし	なし	なし	なし	なし	なし	CRBSI	創部感染	なし	なし	なし	ポート	2013-02-14	なし	ND	ND	ND	なし	なし	なし	ND	ND	ND	院内	36.1-38.9	0	該当なし	0	なし	0	なし	0
234	0	1941-10-04	2013-02-16	71	MSSA	ND	男性	MIC≦1	なし	末梢V	なし	あり	なし	あり	なし	あり	呼吸器	なし	なし	不明	なし	なし	なし	CRBSI	なし	なし	なし	なし	ポート	2013-02-19	なし	ND	ND	ND	なし	なし	なし	ND	ND	ND	院内	36.1-38.9	0	該当なし	0	なし	0	なし	0
235	0	1956-11-04	2013-03-02	56	MSSA	ND	男性	MIC≦1	不明	末梢V	なし	なし	あり	なし	あり	なし	リンパ組織	なし	あり	あり	あり	なし	なし	熱源不明	なし	なし	なし	なし	その他	なし	なし	ND	ND	ND	なし	なし	なし	ND	ND	ND	院内	36.1-38.9	0	該当あり	2	あり	2	なし	0
236	0	1954-05-15	2013-03-12	58	MSSA	ND	女性	MIC≧2	不明	末梢V＋中心カテ	なし	なし	あり	なし	なし	あり	消化器	なし	なし	あり	なし	なし	なし	CRBSI	なし	なし	なし	なし	ポート	なし	なし	ND	ND	ND	なし	なし	なし	ND	ND	ND	医療関連	36.1-38.9	0	該当なし	0	なし	0	なし	0
237	0	1943-06-24	2013-04-16	69	MSSA	ND	男性	MIC≦1	なし	末梢V	なし	なし	あり	なし	なし	あり	消化器	なし	なし	なし	なし	なし	なし	肺炎	なし	なし	なし	なし	なし	ND	なし	ND	ND	ND	なし	なし	なし	ND	ND	ND	院内	35.1-36.0or39.0-39.9	1	該当あり	2	なし	0	なし	0
238	0	1962-06-16	2013-04-27	50	MSSA	ND	女性	MIC≦1	不明	末梢V＋中心カテ	なし	なし	あり	なし	なし	あり	乳房	なし	なし	不明	なし	なし	なし	CRBSI	なし	なし	なし	なし	ポート	2013-04-30	なし	ND	ND	ND	なし	なし	なし	ND	ND	ND	医療関連	36.1-38.9	0	該当なし	0	なし	0	なし	0
239	0	1945-05-06	2013-05-30	68	MSSA	ND	男性	MIC≧2	不明	末梢V	なし	あり	あり	なし	なし	あり	呼吸器	なし	なし	なし	なし	なし	なし	肺炎	なし	なし	なし	なし	なし	ND	あり	内科	2013-06-10	鎖骨下	なし	なし	なし	ND	ND	ND	医療関連	36.1-38.9	0	該当なし	0	なし	0	なし	0
240	0	1942-07-10	2013-06-10	70	MSSAα	CNS	女性	MIC≧2	不明	中心カテ	なし	なし	あり	なし	なし	あり	口唇	なし	なし	なし	なし	なし	なし	CRBSI	なし	なし	なし	なし	短期留置型	2016-06-10	あり	内科	2013-06-24	鎖骨下	なし	なし	なし	ND	ND	ND	院内	36.1-38.9	0	該当なし	0	なし	0	なし	0
241	0	1998-09-30	2013-07-11	14	MSSA	ND	男性	MIC≦1	不明	中心カテ	なし	なし	あり	なし	なし	あり	骨	なし	なし	なし	なし	なし	なし	CRBSI	なし	なし	なし	なし	ポート	2013-07-12	なし	ND	ND	ND	なし	なし	なし	ND	ND	ND	医療関連	35.1-36.0or39.0-39.9	1	該当なし	0	なし	0	なし	0
242	0	1960-05-22	2013-07-18	53	MSSA	ND	男性	MIC≦1	あり	中心カテ	なし	なし	あり	あり	なし	あり	消化器	なし	なし	なし	なし	なし	なし	CRBSI	なし	なし	なし	その他	ポート	2013-07-26	あり	内科	2013-08-01	鎖骨下	なし	なし	なし	ND	ND	ND	医療関連	36.1-38.9	0	該当なし	0	なし	0	なし	0
243	0	1936-07-10	2013-07-20	77	MSSA	ND	男性	MIC≦1	不明	末梢V	なし	なし	なし	なし	なし	あり	原発不明	なし	なし	なし	なし	なし	なし	CRBSI	なし	なし	なし	なし	短期留置型	2013-07-21	なし	ND	ND	ND	IE	なし	なし	2013-07-30	ND	ND	院内	35.1-36.0or39.0-39.9	1	該当なし	0	なし	0	なし	0
244	0	1968-12-17	2013-07-27	44	MSSA	ND	女性	MIC≦1	なし	末梢V＋中心カテ	なし	なし	なし	なし	なし	あり	原発不明	なし	なし	なし	なし	なし	なし	CRBSI	なし	なし	なし	その他	ポート	2013-07-29	なし	ND	ND	ND	血栓塞栓症	なし	なし	2013-08-09	ND	ND	院内	36.1-38.9	0	該当なし	0	なし	0	なし	0
245	0	1938-11-23	2013-07-30	74	MSSA	ND	男性	MIC≧2	なし	末梢V	なし	なし	あり	あり	なし	あり	男性器	なし	なし	なし	なし	なし	なし	熱源不明	なし	なし	腎盂腎炎	なし	なし	ND	なし	ND	ND	ND	なし	なし	なし	ND	ND	ND	院内	36.1-38.9	0	該当なし	0	なし	0	なし	0
246	0	1935-10-01	2013-08-02	77	MSSA	ND	男性	MIC≦1	不明	末梢V	なし	なし	あり	なし	なし	あり	男性器	なし	なし	なし	なし	なし	なし	創部感染	なし	なし	なし	その他	なし	ND	なし	ND	ND	ND	なし	なし	なし	ND	ND	ND	医療関連	36.1-38.9	0	該当なし	0	なし	0	なし	0
247	0	1948-01-07	2013-08-16	65	MSSA	ND	男性	MIC≧2	なし	末梢V	なし	なし	あり	なし	なし	あり	呼吸器	なし	なし	あり	なし	なし	なし	末梢カテ感染	なし	なし	なし	なし	なし	ND	なし	ND	ND	ND	血栓塞栓症	なし	なし	2013-08-21	ND	ND	院内	36.1-38.9	0	該当なし	0	なし	0	なし	0
248	0	1933-08-15	2013-08-26	80	MSSAα	P.aeruginosa	男性	MIC≦1	不明	末梢V	なし	あり	あり	あり	なし	あり	呼吸器	なし	なし	なし	なし	なし	なし	CRBSI	なし	なし	なし	なし	ポート	なし	なし	ND	ND	ND	なし	なし	なし	ND	ND	ND	院内	36.1-38.9	0	該当あり	2	なし	0	なし	0
249	0	1936-11-02	2013-09-03	76	MSSAα	S.epidermidis	男性	MIC≦1	不明	末梢V	なし	なし	なし	なし	なし	あり	消化器	なし	あり	なし	なし	なし	なし	熱源不明	なし	なし	なし	その他	なし	ND	なし	ND	ND	ND	なし	なし	なし	ND	ND	ND	医療関連	36.1-38.9	0	該当なし	0	なし	0	なし	0
250	0	1954-01-05	2013-09-09	59	MSSA	ND	男性	MIC≧2	なし	末梢V	なし	なし	なし	なし	なし	あり	消化器	なし	なし	なし	なし	なし	なし	CRBSI	なし	なし	なし	なし	短期留置型	2013-09-08	なし	ND	ND	ND	血栓塞栓症	なし	なし	2013-09-10	ND	ND	院内	36.1-38.9	0	該当なし	0	なし	0	なし	0
251	0	1943-06-10	2013-09-28	70	MSSA	ND	女性	MIC≦1	なし	末梢V	なし	なし	あり	あり	なし	あり	呼吸器	なし	なし	不明	なし	なし	なし	熱源不明	なし	なし	顎下腺炎	その他	なし	ND	なし	ND	ND	ND	なし	なし	なし	ND	ND	ND	院内	≦35or≧40	2	該当なし	0	なし	0	なし	0
252	0	1985-07-11	2013-12-02	28	MSSA	ND	男性	MIC≧2	なし	末梢V＋中心カテ	なし	なし	あり	なし	なし	あり	男性器	なし	なし	なし	なし	なし	なし	CRBSI	なし	なし	なし	なし	短期留置型	2013-12-03	あり	IVR科	2014-01-09	鎖骨下	血栓塞栓症	なし	なし	2013-12-05	ND	ND	院内	35.1-36.0or39.0-39.9	1	該当なし	0	なし	0	なし	0
253	0	1932-05-18	2013-12-09	81	MSSA	ND	男性	MIC≧2	なし	末梢V＋中心カテ	なし	なし	あり	なし	なし	あり	原発不明	なし	なし	なし	なし	なし	なし	CRBSI	なし	なし	なし	なし	短期留置型	2013-12-10	なし	ND	ND	ND	血栓塞栓症	なし	なし	2013-12-13	ND	ND	院内	36.1-38.9	0	該当なし	0	なし	0	なし	0
254	0	1950-03-26	2013-12-11	63	MSSA	ND	女性	MIC≧2	なし	中心カテ	なし	なし	あり	なし	なし	あり	骨	なし	なし	不明	なし	なし	なし	CRBSI	なし	なし	なし	なし	ポート	2013-12-12	なし	ND	ND	ND	なし	なし	なし	ND	ND	ND	院内	36.1-38.9	0	該当なし	0	なし	0	なし	0
255	0	1943-01-18	2013-12-26	70	MSSA	ND	男性	MIC≦1	不明	末梢V	なし	なし	あり	なし	なし	あり	消化器	なし	なし	なし	なし	なし	なし	熱源不明	なし	なし	なし	なし	なし	ND	なし	ND	ND	ND	なし	なし	なし	ND	ND	ND	医療関連	36.1-38.9	0	該当なし	0	なし	0	なし	0
256	0	1948-12-10	2013-12-29	65	MSSA	ND	女性	MIC≦1	なし	末梢V＋中心カテ	なし	なし	あり	なし	なし	あり	乳房	なし	なし	なし	なし	なし	なし	CRBSI	なし	なし	なし	なし	ポート	2014-01-02	なし	ND	ND	ND	なし	なし	なし	ND	ND	ND	医療関連	36.1-38.9	0	不明	FALSE	なし	0	なし	0
257	0	1969-10-13	2014-01-09	44	MSSA	ND	男性	MIC≦1	あり	末梢V	なし	なし	あり	なし	なし	あり	消化器	なし	なし	なし	なし	なし	なし	CRBSI	なし	なし	なし	なし	ポート	2014-01-09	なし	ND	ND	ND	血栓塞栓症	皮膚軟部組織感染	血栓塞栓症	2014-01-10	2014-01-17	2014-01-17	医療関連	35.1-36.0or39.0-39.9	1	該当あり	2	なし	0	なし	0
258	0	1950-01-20	2014-01-24	64	MSSA	ND	男性	MIC≦1	なし	末梢V	なし	なし	あり	なし	なし	あり	消化器	なし	なし	なし	なし	なし	なし	デバイス感染	なし	なし	なし	その他	なし	ND	なし	ND	ND	ND	血栓塞栓症	なし	なし	2014-01-30	ND	ND	医療関連	36.1-38.9	0	該当なし	0	なし	0	なし	0
259	0	1946-03-30	2014-01-30	67	MSSA	ND	男性	MIC≦1	なし	末梢V	なし	なし	なし	あり	なし	あり	消化器	なし	なし	なし	なし	なし	なし	末梢カテ感染	なし	なし	なし	なし	なし	ND	なし	ND	ND	ND	なし	なし	なし	ND	ND	ND	院内	36.1-38.9	0	該当なし	0	なし	0	なし	0
260	0	1952-09-26	2014-02-25	61	MSSA	ND	男性	MIC≦1	不明	A	なし	なし	なし	なし	なし	あり	腎尿路	なし	なし	なし	なし	なし	なし	創部感染	なし	なし	なし	その他	なし	ND	なし	ND	ND	ND	なし	なし	なし	ND	ND	ND	院内	35.1-36.0or39.0-39.9	1	該当なし	0	なし	0	なし	0
261	0	1938-08-13	2014-03-23	75	MSSA	ND	男性	MIC≧2	あり	末梢V	なし	なし	あり	なし	なし	あり	消化器	なし	なし	不明	なし	なし	なし	末梢カテ感染	肺炎	なし	なし	なし	なし	ND	なし	ND	ND	ND	なし	なし	なし	ND	ND	ND	院内	36.1-38.9	0	該当あり	2	なし	0	なし	0
262	0	1941-07-06	2014-03-30	72	MSSA	ND	男性	MIC≦1	不明	末梢V	なし	なし	あり	あり	なし	あり	呼吸器	なし	なし	なし	なし	なし	なし	肺炎	なし	なし	なし	なし	なし	ND	なし	ND	ND	ND	なし	なし	なし	ND	ND	ND	院内	36.1-38.9	0	該当あり	2	なし	0	なし	0
263	0	1961-01-04	2014-04-21	53	MSSAα	Corynebacterium.sp	女性	MIC≦1	あり	末梢V＋中心カテ	なし	なし	あり	あり	なし	あり	原発不明	なし	なし	あり	なし	なし	なし	CRBSI	なし	なし	なし	なし	ポート	2014-05-01	あり	内科	2014-05-01	鎖骨下	なし	なし	なし	ND	ND	ND	院内	35.1-36.0or39.0-39.9	1	該当なし	0	なし	0	なし	0
264	0	1948-10-13	2014-04-24	65	MSSA	ND	女性	MIC≦1	なし	末梢V	なし	なし	あり	なし	なし	あり	乳房	なし	なし	なし	なし	あり	なし	CRBSI	なし	なし	なし	なし	ポート	2014-04-25	なし	ND	ND	ND	なし	なし	なし	ND	ND	ND	院内	36.1-38.9	0	該当なし	0	なし	0	なし	0
265	0	1952-10-16	2014-07-11	61	MSSA	ND	男性	MIC≦1	なし	末梢V	なし	なし	なし	なし	なし	あり	消化器	なし	なし	なし	なし	なし	なし	創部感染	なし	なし	なし	なし	なし	ND	なし	ND	ND	ND	なし	なし	なし	ND	ND	ND	医療関連	36.1-38.9	0	該当なし	0	なし	0	なし	0
266	0	1944-01-15	2014-08-06	70	MSSAα	Bacillus sp	男性	MIC≦1	不明	末梢V	なし	なし	なし	なし	なし	あり	消化器	なし	なし	不明	なし	なし	なし	末梢カテ感染	なし	なし	なし	なし	なし	ND	なし	ND	ND	ND	血栓塞栓症	皮膚軟部組織感染	なし	2014-08-11	2014-08-11	ND	院内	36.1-38.9	0	該当なし	0	なし	0	なし	0
267	0	1947-11-22	2014-08-27	66	MSSA	ND	女性	MIC≦1	不明	末梢V	なし	なし	あり	なし	あり	なし	リンパ組織	なし	なし	なし	なし	あり	なし	CRBSI	なし	なし	なし	なし	短期留置型	2014-08-29	なし	ND	ND	ND	なし	なし	なし	ND	ND	ND	院内	36.1-38.9	0	該当なし	0	なし	0	なし	0
268	0	重複	2014-08-27	重複	重複	重複	重複	重複	重複	重複	重複	重複	重複	重複	重複	重複	重複	重複	重複	重複	重複	重複	重複	重複	重複	重複	重複	重複	重複	重複	重複	重複	重複	重複	重複	重複	重複	重複	重複	重複	重複	重複	FALSE	重複	FALSE	重複	FALSE	重複	FALSE
269	0	1948-08-20	2014-09-17	66	MSSA	ND	男性	MIC≧2	なし	末梢V	なし	なし	なし	なし	なし	あり	口唇	なし	なし	なし	なし	なし	なし	肺炎	なし	なし	なし	なし	なし	ND	なし	ND	ND	ND	なし	なし	なし	ND	ND	ND	院内	36.1-38.9	0	該当なし	0	なし	0	なし	0
270	0	1940-03-01	2014-09-26	74	MSSA	ND	女性	MIC≦1	不明	末梢V＋中心カテ	なし	なし	あり	なし	なし	あり	眼脳	なし	なし	なし	なし	なし	なし	CRBSI	なし	なし	なし	なし	ポート	2014-10-02	あり	IVR科	2014-10-02	鎖骨下	なし	なし	なし	ND	ND	ND	院内	35.1-36.0or39.0-39.9	1	該当なし	0	なし	0	なし	0
271	0	1936-07-19	2014-11-14	78	MSSA	ND	男性	MIC≦1	なし	末梢V	なし	なし	なし	なし	なし	あり	消化器	なし	なし	なし	なし	なし	なし	末梢カテ感染	なし	なし	なし	なし	なし	ND	なし	ND	ND	ND	なし	なし	なし	ND	ND	ND	院内	35.1-36.0or39.0-39.9	1	該当なし	0	なし	0	なし	0
272	0	1943-02-11	2014-11-15	71	MSSA	ND	男性	MIC≦1	不明	末梢V	なし	なし	あり	なし	なし	あり	口唇	なし	なし	なし	なし	なし	なし	CRBSI	なし	なし	なし	なし	短期留置型	2014-11-17	あり	内科	2014-12-01	鎖骨下	なし	なし	なし	ND	ND	ND	院内	35.1-36.0or39.0-39.9	1	該当なし	0	なし	0	なし	0
273	0	1946-02-06	2014-11-17	68	MSSA	ND	男性	MIC≦1	なし	末梢V	なし	なし	なし	なし	なし	あり	呼吸器	なし	なし	なし	なし	なし	なし	肺炎	末梢カテ感染	なし	ND	なし	なし	ND	なし	ND	ND	ND	なし	なし	なし	ND	ND	ND	院内	36.1-38.9	0	該当なし	0	なし	0	なし	0
274	0	1942-12-26	2014-12-25	71	MSSA	ND	男性	MIC≦1	なし	末梢V＋中心カテ	なし	なし	あり	あり	なし	あり	消化器	なし	なし	なし	なし	あり	なし	CRBSI	なし	なし	ND	なし	ポート	2014-12-26	なし	ND	ND	ND	なし	なし	なし	ND	ND	ND	医療関連	35.1-36.0or39.0-39.9	1	該当なし	0	なし	0	なし	0
275	0	1943-04-06	2015-03-12	71	MSSA	ND	男性	MIC≦1	不明	末梢V	なし	なし	なし	なし	なし	あり	消化器	なし	なし	なし	なし	なし	なし	創部感染	なし	なし	術後腹膜炎	なし	なし	ND	なし	ND	ND	ND	なし	なし	なし	ND	ND	ND	院内	36.1-38.9	0	該当なし	0	なし	0	なし	0
276	0	1936-04-11	2015-04-11	79	MSSA	ND	男性	MIC≧2	なし	末梢V	なし	なし	なし	なし	なし	あり	消化器	なし	なし	なし	なし	なし	なし	末梢カテ感染	なし	なし	ND	なし	なし	ND	なし	ND	ND	ND	なし	なし	なし	ND	ND	ND	院内	36.1-38.9	0	該当なし	0	なし	0	なし	0
277	0	1963-05-28	2015-04-17	51	MSSA	ND	男性	MIC≦1	なし	末梢V＋中心カテ	なし	なし	あり	あり	なし	あり	消化器	なし	なし	なし	なし	なし	なし	CRBSI	なし	なし	ND	なし	ポート	2015-04-18	なし	ND	ND	ND	なし	なし	なし	ND	ND	ND	医療関連	35.1-36.0or39.0-39.9	1	該当なし	0	なし	0	なし	0
278	0	1977-06-21	2015-04-21	37	MSSA	ND	女性	MIC≦1	なし	末梢V	なし	なし	なし	なし	なし	あり	女性器	なし	なし	なし	なし	なし	なし	熱源不明	なし	なし	腎盂腎炎	なし	なし	ND	なし	ND	ND	ND	なし	なし	なし	ND	ND	ND	院内	36.1-38.9	0	該当なし	0	なし	0	なし	0
279	0	1947-08-12	2015-04-28	67	MSSA	ND	男性	MIC≦1	不明	末梢V	なし	なし	なし	あり	なし	あり	消化器	なし	なし	なし	なし	なし	なし	創部感染	なし	なし	術後腹膜炎	なし	なし	ND	なし	ND	ND	ND	なし	なし	なし	ND	ND	ND	院内	36.1-38.9	0	該当なし	0	なし	0	なし	0
280	0	1955-03-25	2015-04-28	60	MSSA	ND	男性	MIC≦1	なし	末梢V	なし	なし	なし	なし	なし	あり	消化器	なし	なし	なし	なし	なし	なし	創部感染	なし	なし	術後腹膜炎	なし	なし	ND	なし	ND	ND	ND	なし	なし	なし	ND	ND	ND	医療関連	36.1-38.9	0	該当なし	0	なし	0	なし	0
281	0	1936-08-16	2015-05-10	78	MSSA	ND	男性	MIC≦1	なし	末梢V	なし	なし	なし	なし	なし	あり	消化器	なし	なし	なし	なし	あり	なし	胆道系感染	なし	なし	胆管炎、膵炎	なし	なし	ND	なし	ND	ND	ND	なし	なし	なし	ND	ND	ND	市中	36.1-38.9	0	該当なし	0	なし	0	なし	0
282	0	1935-04-20	2015-05-12	80	MSSA	ND	男性	MIC≦1	不明	末梢V	なし	なし	なし	なし	なし	あり	呼吸器	なし	なし	なし	なし	なし	なし	熱源不明	なし	なし	ND	なし	なし	ND	なし	ND	ND	ND	なし	なし	なし	ND	ND	ND	院内	36.1-38.9	0	該当なし	0	なし	0	なし	0
283	0	1935-10-30	2015-06-04	79	MSSA	ND	男性	MIC≦1	なし	末梢V	なし	なし	なし	あり	なし	あり	消化器	なし	なし	なし	なし	なし	なし	創部感染	CRBSI	なし	ND	なし	短期留置型	2015-06-03	なし	ND	ND	ND	なし	なし	なし	ND	ND	ND	院内	36.1-38.9	0	該当なし	0	なし	0	なし	0
284	0	1941-05-12	2015-06-08	74	MSSA	ND	男性	MIC≦1	なし	A	なし	なし	なし	あり	なし	あり	消化器	なし	あり	なし	あり	なし	なし	CRBSI	なし	なし	ND	なし	短期留置型	なし	あり	内科	2015-06-10	大腿	なし	なし	なし	ND	ND	ND	院内	36.1-38.9	0	該当あり	2	あり	2	なし	0
285	0	1943-02-22	2015-06-14	72	MSSA	ND	男性	MIC≦1	なし	末梢V	なし	なし	なし	なし	なし	あり	呼吸器	なし	なし	なし	なし	なし	なし	CRBSI	なし	なし	ND	なし	PICC	2015-06-12	なし	ND	ND	ND	なし	なし	なし	ND	ND	ND	院内	36.1-38.9	0	該当なし	0	なし	0	なし	0
286	0	1960-07-26	2015-06-16	54	MSSA	ND	女性	MIC≦1	不明	中心カテ	なし	なし	あり	なし	なし	あり	消化器	なし	なし	なし	なし	なし	なし	CRBSI	なし	なし	ND	なし	ポート	2015-06-17	なし	ND	ND	ND	なし	なし	なし	ND	ND	ND	院内	35.1-36.0or39.0-39.9	1	該当あり	2	なし	0	なし	0
287	0	2008-05-25	2015-06-29	7	MSSA	ND	男性	MIC≦1	不明	末梢V＋中心カテ	なし	なし	あり	なし	なし	あり	眼脳	なし	なし	なし	なし	なし	なし	CRBSI	なし	なし	ND	なし	PICC	2015-06-29	あり	内科	2015-06-29	上腕	なし	なし	なし	ND	ND	ND	院内	≦35or≧40	2	該当あり	2	なし	0	なし	0
288	0	1948-09-04	2015-08-10	66	MSSA	ND	男性	MIC≦1	不明	末梢V	なし	なし	なし	なし	なし	あり	消化器	なし	なし	なし	なし	なし	なし	熱源不明	なし	なし	門脈カテ感染	その他	なし	ND	なし	ND	ND	ND	なし	なし	なし	ND	ND	ND	院内	36.1-38.9	0	該当なし	0	なし	0	なし	0
289	0	1955-05-14	2015-08-11	60	MSSA	ND	男性	MIC≦1	不明	末梢V＋中心カテ	なし	あり	なし	あり	なし	あり	消化器	なし	なし	なし	なし	なし	なし	CRBSI	なし	なし	ND	静脈フィルター	短期留置型	2015-08-12	あり	内科	2015-09-04	鎖骨下	なし	なし	なし	ND	ND	ND	医療関連	35.1-36.0or39.0-39.9	1	該当なし	0	なし	0	なし	0
290	0	1938-08-09	2015-09-15	77	MSSA	ND	男性	MIC≦1	あり	末梢V	なし	なし	なし	なし	なし	あり	消化器	なし	なし	なし	なし	なし	なし	肝膿瘍	なし	なし	ND	なし	なし	ND	なし	ND	ND	ND	なし	なし	なし	ND	ND	ND	医療関連	35.1-36.0or39.0-39.9	1	該当なし	0	なし	0	なし	0
291	0	1944-01-02	2015-10-17	71	MSSA	ND	女性	MIC≦1	なし	末梢V	なし	なし	なし	あり	なし	あり	消化器	なし	なし	なし	なし	なし	なし	CRBSI	なし	なし	ND	なし	短期留置型	2015-10-20	あり	外科	2015-10-20	鎖骨下	なし	なし	なし	ND	ND	ND	院内	35.1-36.0or39.0-39.9	1	該当なし	0	なし	0	なし	0
292	0	1932-07-16	2015-10-20	83	MSSA	ND	男性	MIC≦1	不明	末梢V	なし	なし	なし	なし	なし	あり	呼吸器	なし	なし	なし	なし	なし	なし	熱源不明	なし	なし	コンタミネーション	なし	なし	ND	なし	ND	ND	ND	なし	なし	なし	ND	ND	ND	市中	36.1-38.9	0	該当なし	0	なし	0	なし	0
293	0	1955-08-01	2015-10-24	60	MSSAα	K. oxytoca	男性	MIC≦1	なし	末梢V	なし	なし	あり	なし	なし	あり	呼吸器	なし	なし	なし	なし	なし	なし	末梢カテ感染	熱源不明	なし	粘膜炎	なし	なし	ND	あり	内科	2015-11-12	鎖骨下	なし	なし	なし	ND	ND	ND	院内	≦35or≧40	2	該当なし	0	なし	0	なし	0
294	0	1935-05-07	2015-10-27	80	MSSA	ND	男性	MIC≦1	不明	末梢V	なし	なし	なし	なし	なし	あり	口唇	なし	あり	なし	なし	なし	なし	熱源不明	なし	なし	なし	なし	なし	ND	あり	外科	2015-10-27	大腿	なし	なし	なし	ND	ND	ND	院内	36.1-38.9	0	該当なし	0	なし	0	なし	0
295	0	1947-02-19	2015-11-17	68	MSSA	ND	女性	MIC≦1	不明	末梢V	なし	なし	なし	あり	なし	あり	消化器	なし	なし	なし	なし	なし	なし	創部感染	なし	なし	なし	なし	なし	ND	なし	ND	ND	ND	なし	なし	なし	ND	ND	ND	院内	36.1-38.9	0	該当なし	0	なし	0	なし	0
296	0	1943-12-21	2015-11-20	71	MSSA	ND	女性	MIC≦1	なし	末梢V	なし	なし	なし	なし	なし	あり	呼吸器	なし	なし	なし	なし	なし	なし	創部感染	なし	なし	なし	なし	なし	ND	なし	ND	ND	ND	なし	なし	なし	ND	ND	ND	医療関連	36.1-38.9	0	該当なし	0	なし	0	なし	0
297	0	1943-07-23	2015-12-07	72	MSSA	ND	女性	MIC≦1	あり	末梢V＋中心カテ	なし	なし	あり	あり	あり	なし	リンパ組織	なし	なし	なし	なし	なし	なし	CRBSI	なし	なし	なし	なし	ポート	2015-12-09	あり	IVR科	2015-12-18	鎖骨下	なし	なし	なし	ND	ND	ND	院内	35.1-36.0or39.0-39.9	1	該当あり	2	なし	0	なし	0
298	0	1948-03-23	2015-12-17	67	MSSA	ND	男性	MIC≦1	不明	末梢V	なし	なし	あり	なし	なし	あり	消化器	なし	なし	なし	なし	なし	なし	CRBSI	なし	なし	肺化膿症	なし	ポート	2015-12-25	なし	ND	ND	ND	なし	なし	なし	ND	ND	ND	市中	36.1-38.9	0	該当なし	0	なし	0	なし	0
299	0	1949-11-17	2016-01-04	66	MSSAα	E.faecalis, Enterobacter sp	男性	MIC≦1	なし	末梢V	なし	なし	なし	なし	なし	あり	消化器	なし	なし	なし	なし	なし	なし	胆道系感染	なし	なし	胆管炎	なし	なし	ND	なし	ND	ND	ND	なし	なし	なし	ND	ND	ND	医療関連	36.1-38.9	0	該当なし	0	なし	0	なし	0
300	0	1946-04-29	2016-01-09	69	MSSA	ND	女性	MIC≦1	なし	末梢V	なし	なし	なし	あり	なし	あり	消化器	なし	なし	なし	なし	なし	なし	デバイス感染	なし	なし	Aライン感染	なし	なし	ND	なし	ND	ND	ND	なし	なし	なし	ND	ND	ND	院内	36.1-38.9	0	該当あり	2	あり	2	なし	0
301	0	1940-01-30	2016-01-15	75	MSSA	ND	男性	MIC≦1	なし	末梢V	なし	なし	あり	なし	あり	なし	リンパ組織	なし	なし	なし	なし	なし	なし	熱源不明	なし	なし	ND	なし	なし	ND	なし	ND	ND	ND	なし	なし	なし	ND	ND	ND	院内	36.1-38.9	0	該当なし	0	なし	0	なし	0
302	0	1942-05-30	2016-03-02	73	MSSA	ND	男性	MIC≦1	なし	末梢V	なし	なし	なし	なし	なし	あり	消化器	なし	なし	なし	なし	なし	なし	創部感染	なし	なし	ND	なし	なし	ND	なし	ND	ND	ND	なし	なし	なし	ND	ND	ND	医療関連	35.1-36.0or39.0-39.9	1	該当なし	0	なし	0	なし	0
[truncated: 73 more columns]

## Sheet: Sheet1
ID	Date of occurrence	Age	Bacteria	Polymicrobial bacteremia	Gender	Persistent bacteremia	Immunosuppressant therapy	Glucocorticoid therapy	Antineoplastic chemothrapy	Total parenteral nutrition	Diabetes mellitus	Hematological malignancy	Solid-organ cancer	Types of neoplasm	Organ transplantation	Chronic kidney disease	Neutropenia	Hemodialysis	Valve disease	Secondary foci_1	Seconday foci_2	Presence of a non-removable foreign body	Type of CVCs	Date of removed CVCs	CVCs reinsertion during antibiotic treatment	Complication after treatment_1	Complication after treatment_2	Complication after treatment_3	Complication after treatment_4	Complication after treatment_5	Date of occurrence of complication after treatment_1	Date of occurrence of complication after treatment_2	Date of occurrence of complication after treatment_3	Date of occurrence of complication after treatment_4	Date of occurrence of complication after treatment_5	Place of acquisition	Pitt Bacteremia Score	IV antibiotics 1	Initiation date of IV antibiotics 1	End date of IV antibiotics 1	IV antibiotics 2	Initiation date of IV antibiotics 2	End date of IV antibiotics 2	IV antibiotics 3	Initiation date of IV antibiotics 3	End date of IV antibiotics 3	IV antibiotics 4	Initiation date of IV antibiotics 4	End date of IV antibiotics 4
57	2005/4/-	19	MSSA	ND	male	unknown	no	no	yes	no	no	no	yes	Lip, oral cavity, and pharynx	no	no	no	no	no	thrombophlebitis	no	no	Short-term central venous catheter	2005/4/-	no	no	no	no	ND	ND	ND	ND	ND	ND	ND	Hospital onset	0	SBT/ABPC	2005/4/-	2005/4/-	VCM	2005/4/-	2005/4/-	CEZ	2005/4/-	2005/5/-	no	ND	ND
58	2005/5/-	57	MSSAα	C.albicans	male	unknown	no	no	yes	ND	no	no	yes	Digestive organs	no	no	no	no	no	no	no	no	Implanted port	2005/5/-	no	Thromboembolism	no	no	ND	ND	2005/5/-	ND	ND	ND	ND	Hospital onset	4	PIPC	2005/5/-	2005/5/-	IPM/CS	2005/5/-	2005/5/-	CLDM	2005/5/-	2005/5/-	no	ND	ND
61	2005/9/-	31	MSSA	ND	female	unknown	no	no	yes	no	no	no	yes	Methothelial and soft tissue	no	no	no	no	no	thrombophlebitis	no	no	Short-term central venous catheter	2005/9/-	no	no	no	no	ND	ND	ND	ND	ND	ND	ND	Hospital onset	0	VCM	2005/9/-	2005/9/-	CEZ	2005/9/-	2005/9/-	no	ND	ND	no	ND	ND
63	2005/9/-	75	MSSA	ND	male	unknown	no	no	yes	yes	no	no	yes	Digestive organs	no	no	unknown	no	no	no	no	no	Short-term central venous catheter	2005/10/-	no	no	no	no	ND	ND	ND	ND	ND	ND	ND	Hospital onset	0	no	ND	ND	no	ND	ND	no	ND	ND	no	ND	ND
65	2005/10/-	29	MSSA	ND	female	unknown	no	yes	yes	yes	yes	yes	no	lymphoid	no	no	unknown	no	no	no	no	no	Short-term central venous catheter	2005/10/-	yes	no	no	no	ND	ND	ND	ND	ND	ND	ND	Healthcare-associated	0	SBT/ABPC	2005/10/-	2005/10/-	VCM	2005/10/-	2005/10/-	CEZ	2005/10/-	2015/11/-	IPM/CS	2005/11/-	2005/11/-
70	2006/3/-	64	MSSA	ND	male	unknown	no	no	no	yes	yes	no	yes	Digestive organs	no	no	no	no	no	no	no	no	Short-term central venous catheter	2006/3/-	yes	no	no	no	ND	ND	ND	ND	ND	ND	ND	Healthcare-associated	2	SBT/ABPC	2006/3/-	2006/3/-	CEZ	2006/3/-	2006/3/-	no	ND	ND	no	ND	ND
71	2006/5/-	66	MSSA	ND	male	unknown	no	no	no	yes	no	no	yes	Respiratory and intrathoracic organs	no	no	unknown	no	no	no	no	no	Short-term central venous catheter	2006/5/-	no	no	no	no	ND	ND	ND	ND	ND	ND	ND	Hospital onset	2	SBT/ABPC	2006/5/-	2006/5/-	no	ND	ND	no	ND	ND	no	ND	ND
72	2006/5/-	64	MSSA	ND	female	yes	no	no	yes	yes	no	no	yes	Digestive organs	no	no	no	no	no	no	no	no	Implanted port	no	no	no	no	no	ND	ND	ND	ND	ND	ND	ND	Hospital onset	2	IPM/CS	2006/5/-	2006/5/-	CEZ	2006/5/-	2006/6/-	no	ND	ND	no	ND	ND
73	2006/5/-	62	MSSA	ND	male	unknown	yes	yes	no	yes	no	no	yes	Digestive organs	no	yes	no	no	no	no	no	no	Short-term central venous catheter	no	no	no	no	no	ND	ND	ND	ND	ND	ND	ND	Hospital onset	1	MEPM	2006/5/-	2006/6/-	no	ND	ND	no	ND	ND	no	ND	ND
74	2006/6/-	52	MSSAα	S.hominis	male	no	no	no	no	ND	yes	no	yes	Male genital organs	no	no	no	no	no	thromboembolism	no	no	Short-term central venous catheter	2006/6/-	no	no	no	no	ND	ND	ND	ND	ND	ND	ND	Hospital onset	2	VCM	2006/6/-	2006/6/-	CEZ	2006/6/-	2006/7/-	GM	2006/6/-	2006/6/-	no	ND	ND
75	2006/6/-	58	MSSA	ND	female	unknown	no	no	yes	yes	no	no	yes	Digestive organs	no	no	no	no	yes	thromboembolism	no	no	Implanted port	2006/6/-	no	no	no	no	ND	ND	ND	ND	ND	ND	ND	Healthcare-associated	0	CFPM	2006/6/-	2006/6/-	VCM	2006/6/-	2006/6/-	CEZ	2006/6/-	2006/7/-	no	ND	ND
76	2006/8/-	65	MSSA	ND	male	unknown	no	no	yes	yes	no	no	yes	Digestive organs	no	no	unknown	no	no	no	no	no	Implanted port	2006/8/-	no	no	no	no	ND	ND	ND	ND	ND	ND	ND	Healthcare-associated	FALSE	no	ND	ND	no	ND	ND	no	ND	ND	no	ND	ND
77	2006/10/-	65	MSSA	ND	male	unknown	no	no	no	yes	yes	no	yes	Digestive organs	no	no	no	no	no	no	no	no	Short-term central venous catheter	2006/10/-	yes	no	no	no	ND	ND	ND	ND	ND	ND	ND	Healthcare-associated	3	PIPC	2006/10/-	2006/10/-	CEZ	2006/10/-	2006/10/-	no	ND	ND	no	ND	ND
79	2006/11/-	76	MSSAα	S.epidermidis, S.caprae	female	unknown	yes	no	yes	ND	no	no	yes	Lip, oral cavity, and pharynx	no	no	no	no	yes	no	no	no	Short-term central venous catheter	2006/11/-	no	Thromboembolism	no	no	ND	ND	2006/12/-	ND	ND	ND	ND	Hospital onset	1	CEZ	2006/11/-	2006/12/-	no	ND	ND	no	ND	ND	no	ND	ND
80	2006/12/-	74	MSSA	ND	male	unknown	no	no	yes	no	yes	no	yes	Lip, oral cavity, and pharynx	no	no	no	no	no	no	no	no	Implanted port	2006/12/-	no	no	no	no	ND	ND	ND	ND	ND	ND	ND	Hospital onset	0	VCM	2006/12/-	2006/12/-	CEZ	2006/12/-	2006/12/-	no	ND	ND	no	ND	ND
81	2006/12/-	71	MSSA	ND	male	unknown	no	no	yes	yes	no	no	yes	Respiratory and intrathoracic organs	no	no	no	no	no	no	no	no	Short-term central venous catheter	2006/12/-	yes	no	no	no	ND	ND	ND	ND	ND	ND	ND	Hospital onset	0	CFPM	2006/12/-	2006/12/-	CEZ	2006/12/-	2006/12/-	no	ND	ND	no	ND	ND
82	2006/12/-	43	MSSAα	S.epidermidis, S.hominis	male	unknown	no	no	yes	ND	yes	no	yes	Digestive organs	no	yes	no	no	no	no	no	no	Short-term central venous catheter	2006/12/-	no	no	no	no	ND	ND	ND	ND	ND	ND	ND	Hospital onset	1	CEZ	2006/12/-	2006/12/-	SBT/CPZ	2006/12/-	2006/12/-	no	ND	ND	no	ND	ND
83	2007/1/-	81	MSSA	ND	male	yes	no	yes	no	no	no	yes	no	lymphoid	no	no	no	no	no	no	no	no	no	ND	no	no	no	no	ND	ND	ND	ND	ND	ND	ND	Hospital onset	1	CFPM	2007/1/-	2007/1/-	MEPM	2007/1/-	2007/1/-	CEZ	2007/1/-	2007/2/-	no	ND	ND
84	2007/1/-	79	MSSA	ND	female	unknown	no	no	yes	yes	no	no	yes	Digestive organs	no	no	no	no	no	no	no	no	Short-term central venous catheter	2007/1/-	yes	no	no	no	ND	ND	ND	ND	ND	ND	ND	Healthcare-associated	FALSE	VCM	2007/1/-	2007/1/-	CEZ	2007/1/-	2007/1/-	no	ND	ND	no	ND	ND
85	2007/1/-	72	MSSA	ND	male	unknown	no	no	yes	no	no	no	yes	Urinary tract	no	no	no	no	no	no	no	no	Short-term central venous catheter	2007/1/-	no	no	no	no	ND	ND	ND	ND	ND	ND	ND	Hospital onset	0	CTRX	2007/1/-	2007/1/-	CEZ	2007/1/-	2007/2/-	no	ND	ND	no	ND	ND
86	2007/2/-	59	MSSA	ND	male	no	no	no	no	no	no	no	yes	Digestive organs	no	yes	no	yes	yes	no	no	no	Short-term central venous catheter	2007/2/-	yes	no	no	no	ND	ND	ND	ND	ND	ND	ND	Hospital onset	1	CTRX	2007/2/-	2007/2/-	CEZ	2007/2/-	2007/3/-	no	ND	ND	no	ND	ND
87	2007/2/-	62	MSSA	ND	male	unknown	no	no	no	no	yes	yes	no	lymphoid	no	no	unknown	no	no	no	no	no	Short-term central venous catheter	2007/3/-	yes	no	no	no	ND	ND	ND	ND	ND	ND	ND	Hospital onset	1	VCM	2007/3/-	2007/3/-	CEZ	2007/3/-	2007/3/-	no	ND	ND	no	ND	ND
88	2007/3/-	51	MSSA	ND	male	unknown	no	no	no	no	yes	no	no	ND	no	no	no	no	no	no	no	no	no	ND	no	no	no	no	ND	ND	ND	ND	ND	ND	ND	Hospital onset	0	CEZ	2007/3/-	2007/3/-	no	ND	ND	no	ND	ND	no	ND	ND
91	2007/6/-	61	MSSA	ND	male	unknown	no	no	yes	no	no	no	yes	Lip, oral cavity, and pharynx	no	no	no	no	no	no	no	no	Short-term central venous catheter	2007/6/-	no	no	no	no	ND	ND	ND	ND	ND	ND	ND	Hospital onset	0	CEZ	2007/6/-	2007/6/-	no	ND	ND	no	ND	ND	no	ND	ND
92	2007/6/-	51	MSSA	ND	female	no	no	no	yes	yes	no	no	yes	Digestive organs	no	no	no	no	no	no	no	no	Implanted port	2007/6/-	yes	no	no	no	ND	ND	ND	ND	ND	ND	ND	Hospital onset	1	SBT/CPZ	2007/6/-	2007/6/-	CEZ	2007/6/-	2007/6/-	no	ND	ND	no	ND	ND
93	2007/7/-	68	MSSA	ND	male	unknown	no	no	yes	yes	no	no	yes	Digestive organs	no	no	no	no	no	no	no	no	Short-term central venous catheter	2007/7/-	no	no	no	no	ND	ND	ND	ND	ND	ND	ND	Hospital onset	2	VCM	2007/7/-	2007/7/-	CEZ	2007/7/-	2007/7/-	no	ND	ND	no	ND	ND
95	2007/8/-	30	MSSA	ND	male	yes	no	no	yes	no	no	no	yes	Bone and articular cartilage	no	no	no	no	no	thromboembolism	no	no	Implanted port	2007/8/-	yes	no	no	no	ND	ND	ND	ND	ND	ND	ND	Hospital onset	1	CFPM	2007/8/-	2007/8/-	CLDM	2007/8/-	2007/8/-	CEZ	2007/8/-	2007/9/-	no	ND	ND
97	2007/9/-	63	MSSA	ND	male	unknown	no	no	yes	no	no	no	yes	Respiratory and intrathoracic organs	no	no	no	no	no	no	no	no	Short-term central venous catheter	2007/9/-	no	no	no	no	ND	ND	ND	ND	ND	ND	ND	Hospital onset	2	VCM	2007/9/-	2007/9/-	SBT/ABPC	2007/9/-	2007/9/-	no	ND	ND	no	ND	ND
99	2007/9/-	39	MSSA	ND	male	no	no	no	no	yes	no	no	yes	Eye, brain and other parts of central nervous system	no	no	no	no	no	no	no	no	Short-term central venous catheter	2007/10/-	no	no	no	no	ND	ND	ND	ND	ND	ND	ND	Hospital onset	1	SBT/ABPC	2007/9/-	2007/10/-	VCM	2007/10/-	2007/10/-	SBT/CPZ	2007/10/-	2007/10/-	CEZ	2007/10/-	2007/10/-
100	2007/10/-	58	MSSA	ND	female	no	no	no	yes	yes	no	no	yes	Digestive organs	no	no	no	no	no	no	no	no	Implanted port	2007/10/-	no	no	no	no	ND	ND	ND	ND	ND	ND	ND	Hospital onset	1	CMZ	2007/10/-	2007/10/-	VCM	2007/10/-	2007/10/-	CEZ	2007/10/-	2007/10/-	no	ND	ND
102	2007/10/-	39	MSSA	ND	male	unknown	no	no	yes	yes	no	no	yes	Digestive organs	no	no	no	no	no	no	no	no	Short-term central venous catheter	2007/10/-	yes	no	no	no	ND	ND	ND	ND	ND	ND	ND	Healthcare-associated	3	VCM	2007/10/-	2007/10/-	CEZ	2007/10/-	2007/11/-	no	ND	ND	no	ND	ND
103	2007/11/-	42	MSSAα	S.lugdunensis	female	no	no	yes	yes	ND	no	no	yes	Breast	no	no	no	no	no	pyelonephritis	no	no	Implanted port	ND	no	no	no	no	ND	ND	ND	ND	ND	ND	ND	Healthcare-associated	2	VCM	2007/11/-	2007/11/-	CFPM	2007/11/-	2007/11/-	CEZ	2007/11/-	2007/11/-	CFPM	2007/11/-	2007/11/-
104	2007/11/-	70	MSSA	ND	male	unknown	no	yes	yes	yes	no	no	yes	Digestive organs	no	yes	yes	no	no	no	no	no	Short-term central venous catheter	2007/11/-	no	no	no	no	ND	ND	ND	ND	ND	ND	ND	Hospital onset	0	VCM	2007/11/-	2007/11/-	CFPM	2007/11/-	2007/11/-	CEZ	2007/11/-	2007/11/-	no	ND	ND
108	2007/12/-	50	MSSA	ND	female	no	no	no	yes	yes	no	no	yes	Digestive organs	no	no	no	no	no	no	no	no	Short-term central venous catheter	2007/12/-	yes	no	no	no	ND	ND	ND	ND	ND	ND	ND	Hospital onset	0	SBT/CPZ	2007/12/-	2007/12/-	VCM	2007/12/-	2007/12/-	CEZ	2007/12/-	2007/12/-	no	ND	ND
114	2008/3/-	71	MSSA	ND	female	unknown	no	no	no	yes	no	no	yes	Urinary tract	no	yes	unknown	no	no	no	no	no	Short-term central venous catheter	2008/3/-	yes	no	no	no	ND	ND	ND	ND	ND	ND	ND	Hospital onset	1	CTM	2008/3/-	2008/3/-	no	ND	ND	no	ND	ND	no	ND	ND
118	2008/5/-	71	MSSAα	CNS	male	unknown	no	no	yes	ND	no	no	yes	Digestive organs	no	no	no	no	no	no	no	no	Short-term central venous catheter	2008/5/-	no	no	no	no	ND	ND	ND	ND	ND	ND	ND	Hospital onset	0	CEZ	2008/5/-	2008/5/-	CEZ	2008/5/-	2008/5/-	SBT/CPZ	2008/5/-	2008/5/-	no	ND	ND
121	2008/5/-	62	MSSA	ND	female	no	no	no	yes	no	no	no	yes	Digestive organs	no	no	no	no	no	skin soft tissue	no	no	Implanted port	2008/6/-	yes	no	no	no	ND	ND	ND	ND	ND	ND	ND	Healthcare-associated	1	SBT/ABPC	2008/5/-	2008/6/-	MEPM	2008/6/-	2008/6/-	CEZ	2008/6/-	2008/7/-	no	ND	ND
125	2008/7/-	67	MSSA	ND	female	unknown	no	no	yes	yes	no	no	yes	Digestive organs	no	no	no	no	no	no	no	others	Implanted port	2008/7/-	yes	no	no	no	ND	ND	ND	ND	ND	ND	ND	Healthcare-associated	1	VCM	2008/7/-	2008/7/-	CEZ	2008/7/-	2008/7/-	no	ND	ND	no	ND	ND
126	2008/7/-	65	MSSA	ND	male	unknown	no	no	yes	yes	yes	no	yes	Digestive organs	no	no	no	no	no	no	no	no	Implanted port	2008/7/-	no	CRBSI	no	no	ND	ND	2008/7/-	ND	ND	ND	ND	Healthcare-associated	FALSE	SBT/ABPC	2008/7/-	2008/7/-	no	ND	ND	no	ND	ND	no	ND	ND
128	2008/8/-	44	MSSA	ND	female	no	no	no	yes	no	no	no	yes	Methothelial and soft tissue	no	no	no	no	no	no	no	no	Implanted port	2008/8/-	yes	no	no	no	ND	ND	ND	ND	ND	ND	ND	Hospital onset	0	CEZ	2008/8/-	2008/9/-	no	ND	ND	no	ND	ND	no	ND	ND
129	2008/8/-	93	MSSA	ND	male	unknown	no	no	no	yes	no	no	yes	Digestive organs	no	no	no	no	yes	no	no	no	Implanted port	2008/8/-	no	no	no	no	ND	ND	ND	ND	ND	ND	ND	Hospital onset	0	VCM	2008/8/-	2008/8/-	no	ND	ND	no	ND	ND	no	ND	ND
130	2008/9/-	64	MSSAα	S.epidermidis	female	unknown	no	no	no	ND	no	no	yes	Digestive organs	no	no	unknown	no	no	no	no	no	no	2008/9/-	yes	unspecified sites	no	no	ND	ND	ND	ND	ND	ND	ND	Hospital onset	2	VCM	2008/9/-	2008/9/-	CEZ	2008/9/-	2008/9/-	no	ND	ND	no	ND	ND
131	2008/9/-	50	MSSA	ND	female	no	no	yes	yes	no	yes	no	yes	Digestive organs	no	no	no	no	no	no	no	others	Implanted port	2008/9/-	no	no	no	no	ND	ND	ND	ND	ND	ND	ND	Healthcare-associated	0	VCM	2008/9/-	2008/9/-	CEZ	2008/9/-	2008/10/-	no	ND	ND	no	ND	ND
132	2008/9/-	71	MSSA	ND	male	unknown	no	no	yes	yes	no	no	yes	Lip, oral cavity, and pharynx	no	no	unknown	no	no	no	no	no	Short-term central venous catheter	2008/9/-	no	no	no	no	ND	ND	ND	ND	ND	ND	ND	Hospital onset	0	SBT/ABPC	2008/9/-	2008/9/-	VCM	2008/9/-	2008/9/-	no	ND	ND	no	ND	ND
134	2008/10/-	50	MSSAα	S.capitis	male	unknown	no	no	no	ND	no	no	yes	Digestive organs	no	no	no	no	no	no	no	no	Short-term central venous catheter	2009/10/-	no	no	no	no	ND	ND	ND	ND	ND	ND	ND	Healthcare-associated	FALSE	CEZ	2008/10/-	2008/10/-	SBT/CPZ	2008/10/-	2008/10/-	no	ND	ND	no	ND	ND
136	2008/10/-	62	MSSA	ND	male	unknown	no	no	yes	no	no	no	yes	Digestive organs	no	no	no	no	no	no	no	no	Implanted port	2008/10/-	no	no	no	no	ND	ND	ND	ND	ND	ND	ND	Healthcare-associated	0	VCM	2009/10/-	2009/10/-	CEZ	2009/10/-	2009/11/-	no	ND	ND	no	ND	ND
137	2008/11/-	71	MSSA	ND	male	unknown	no	no	no	no	no	no	yes	Digestive organs	no	no	no	no	no	no	no	no	Short-term central venous catheter	2008/11/-	no	no	no	no	ND	ND	ND	ND	ND	ND	ND	Hospital onset	1	no	ND	ND	no	ND	ND	no	ND	ND	no	ND	ND
146	2009/7/-	59	MSSA	ND	female	unknown	no	no	yes	yes	no	no	yes	Female genital organs	no	no	no	no	no	no	no	no	Implanted port	2009/7/-	no	no	no	no	ND	ND	ND	ND	ND	ND	ND	Hospital onset	FALSE	SBT/CPZ	2009/7/-	2009/7/-	VCM	2009/7/-	2009/7/-	CEZ	2009/7/-	2009/7/-	no	ND	ND
150	2009/9/-	69	MSSA	ND	male	unknown	no	no	no	yes	no	no	yes	Lip, oral cavity, and pharynx	no	no	unknown	no	no	no	no	no	Implanted port	no	no	no	no	no	ND	ND	ND	ND	ND	ND	ND	Hospital onset	0	CFPM	2009/9/-	2009/10/-	SBT/ABPC	2009/10/-	2009/10/-	no	ND	ND	no	ND	ND
159	2010/1/-	60	MSSA	ND	male	unknown	no	no	yes	no	no	no	yes	Digestive organs	no	no	no	no	no	no	no	no	Implanted port	2010/1/-	no	no	no	no	ND	ND	ND	ND	ND	ND	ND	Hospital onset	1	VCM	2010/1/-	2010/1/-	CEZ	2010/1/-	2010/1/-	no	ND	ND	no	ND	ND
160	2010/1/-	58	MSSA	ND	male	unknown	no	no	yes	no	yes	no	yes	Digestive organs	no	no	no	no	no	no	no	no	Implanted port	2010/2/-	yes	no	no	no	ND	ND	ND	ND	ND	ND	ND	Hospital onset	0	CFPM	2010/1/-	2010/2/-	VCM	2010/2/-	2010/2/-	CEZ	2010/2/-	2010/2/-	TAZ/PIPC	2010/2/-	2010/2/-
162	2010/3/-	64	MSSA	ND	female	unknown	no	yes	no	no	no	no	yes	Respiratory and intrathoracic organs	no	no	no	no	no	no	no	no	Short-term central venous catheter	2010/3/-	no	no	no	no	ND	ND	ND	ND	ND	ND	ND	Hospital onset	2	CTRX	2010/3/-	2010/3/-	VCM	2010/3/-	2010/3/-	no	ND	ND	no	ND	ND
167	2010/7/-	24	MSSA	ND	female	no	no	no	no	no	no	no	yes	Female genital organs	no	no	no	no	no	no	no	no	Short-term central venous catheter	2010/7/-	yes	no	no	no	ND	ND	ND	ND	ND	ND	ND	Hospital onset	4	TAZ/PIPC	2010/7/-	2010/7/-	CPFX	2010/7/-	2010/7/-	VCM	2010/7/-	2010/7/-	CFPM	2010/7/-	2010/7/-
169	2010/7/-	72	MSSA	ND	male	no	no	no	yes	no	no	no	yes	Digestive organs	no	no	no	no	no	IE	no	no	Implanted port	2010/9/-	yes	no	no	no	ND	ND	ND	ND	ND	ND	ND	Hospital onset	8	SBT/CPZ	2010/7/-	2010/7/-	TAZ/PIPC	2010/7/-	2010/7/-	VCM	2010/7/-	2010/7/-	CEZ	2010/7/-	2010/7/-
172	2010/8/-	63	MSSA	ND	male	unknown	no	no	yes	yes	no	no	yes	Digestive organs	no	no	no	no	no	no	no	no	Implanted port	2010/8/-	yes	no	no	no	ND	ND	ND	ND	ND	ND	ND	Healthcare-associated	0	VCM	2010/8/-	2010/8/-	CFPM	2010/8/-	2010/9/-	CLDM	2010/8/-	2010/8/-	CEZ	2010/9/-	2010/9/-
174	2010/10/-	68	MSSA	ND	male	unknown	no	no	yes	yes	no	no	yes	Lip, oral cavity, and pharynx	no	no	no	no	no	no	no	no	Short-term central venous catheter	no	no	no	no	no	ND	ND	ND	ND	ND	ND	ND	Hospital onset	0	TAZ/PIPC	2010/10/-	2010/10/-	VCM	2010/10/-	2010/10/-	CTRX	2010/10/-	2010/10/-	no	ND	ND
176	2010/10/-	74	MSSA	ND	male	no	no	no	no	yes	no	no	yes	Lip, oral cavity, and pharynx	no	no	no	no	no	no	no	no	Short-term central venous catheter	2010/10/-	no	no	no	no	ND	ND	ND	ND	ND	ND	ND	Hospital onset	0	VCM	2010/10/-	2010/10/-	CEZ	2010/10/-	2010/10/-	no	ND	ND	no	ND	ND
177	2010/10/-	78	MSSA	ND	male	no	no	yes	yes	no	no	no	yes	Digestive organs	no	no	no	no	no	no	no	no	Implanted port	2010/10/-	no	no	no	no	ND	ND	ND	ND	ND	ND	ND	Hospital onset	0	CFPM	2010/10/-	2010/10/-	VCM	2010/10/-	2010/10/-	CEZ	2010/10/-	2010/10/-	CFPM	2010/10/-	2010/10/-
178	2010/10/-	61	MSSA	ND	male	unknown	no	no	yes	no	yes	no	yes	Digestive organs	no	no	unknown	no	yes	no	no	no	Implanted port	2010/10/-	no	no	no	no	ND	ND	ND	ND	ND	ND	ND	Healthcare-associated	FALSE	VCM	2010/10/-	2010/10/-	CEZ	2010/10/-	2010/10/-	no	ND	ND	no	ND	ND
184	2011/1/-	61	MSSAα	Bacillus sp.	male	no	no	no	yes	ND	yes	no	yes	Lip, oral cavity, and pharynx	no	no	yes	no	no	no	no	no	Short-term central venous catheter	2011/1/-	no	no	no	no	ND	ND	ND	ND	ND	ND	ND	Hospital onset	1	CFPM	2011/1/-	2011/1/-	VCM	2011/1/-	2011/1/-	CLDM	2011/1/-	2011/1/-	no	ND	ND
186	2011/1/-	53	MSSA	ND	female	unknown	no	no	yes	no	no	no	yes	Melanoma and other malignant neoplasms of skin	no	no	no	no	no	thromboembolism	no	no	Implanted port	2011/1/-	no	Thromboembolism	Osteomyelitis	no	ND	ND	2011/1/-	2011/1/-	ND	ND	ND	Healthcare-associated	1	VCM	2011/1/-	2011/1/-	CEZ	2011/1/-	2011/2/-	no	ND	ND	no	ND	ND
192	2011/5/-	25	MSSA	ND	female	unknown	no	no	yes	yes	no	no	yes	Digestive organs	no	no	no	no	no	no	no	no	Implanted port	no	no	no	no	no	ND	ND	ND	ND	ND	ND	ND	Hospital onset	1	CFPM	2011/5/-	2011/5/-	VCM	2011/5/-	2011/5/-	CEZ	2011/5/-	2011/6/-	CMZ	2011/6/-	2011/6/-
194	2011/6/-	61	MSSAα	S.epidermidis	male	unknown	no	no	yes	ND	no	no	yes	Digestive organs	no	no	unknown	no	no	no	no	no	Short-term central venous catheter	2011/6/-	no	no	no	no	ND	ND	ND	ND	ND	ND	ND	Hospital onset	0	TAZ/PIPC	2011/6/-	2011/6/-	VCM	2011/6/-	2011/6/-	CEZ	2011/6/-	2011/6/-	VCM	2011/6/-	2011/6/-
197	2011/7/-	47	MSSAα	K.pneumoniae	male	unknown	no	no	no	ND	no	no	yes	Digestive organs	no	no	no	no	no	no	no	no	Short-term central venous catheter	2011/7/-	no	no	no	no	ND	ND	ND	ND	ND	ND	ND	Hospital onset	1	CEZ	2011/7/-	2011/7/-	VCM	2011/7/-	2011/7/-	CFPM	2011/7/-	2011/7/-	CLDM	2011/7/-	2011/7/-
198	2011/7/-	72	MSSA	ND	female	unknown	no	no	yes	no	yes	no	yes	Digestive organs	no	no	no	no	no	no	no	no	Implanted port	no	no	no	no	no	ND	ND	ND	ND	ND	ND	ND	Hospital onset	1	CFPM	2011/7/-	2011/7/-	VCM	2011/7/-	2011/7/-	CEZ	2011/7/-	2011/7/-	no	ND	ND
199	2011/7/-	3	MSSAα	S.epidermidis	male	no	no	no	no	ND	no	no	yes	Eye, brain and other parts of central nervous system	no	no	no	no	no	no	no	no	Short-term central venous catheter	2011/7/-	yes	no	no	no	ND	ND	ND	ND	ND	ND	ND	Hospital onset	1	CEZ	2011/7/-	2011/7/-	VCM	2011/7/-	2011/7/-	no	ND	ND	no	ND	ND
200	2011/8/-	68	MSSAα	S.epidermidis	male	unknown	no	no	yes	ND	no	no	yes	Lip, oral cavity, and pharynx	no	no	no	no	no	no	no	no	Short-term central venous catheter	2011/8/-	no	no	no	no	ND	ND	ND	ND	ND	ND	ND	Hospital onset	0	VCM	2011/8/-	2011/8/-	CEZ	2011/8/-	2011/8/-	no	ND	ND	no	ND	ND
206	2011/10/-	74	MSSA	ND	female	unknown	no	no	yes	no	no	no	yes	Digestive organs	no	no	no	no	no	osteomyelitis	no	no	Implanted port	2011/10/-	yes	no	no	no	ND	ND	ND	ND	ND	ND	ND	Healthcare-associated	0	CFPM	2011/10/-	2011/10/-	VCM	2011/10/-	2011/10/-	CEZ	2011/10/-	2011/10/-	CFPM	2011/10/-	2011/10/-
207	2011/10/-	71	MSSA	ND	male	no	no	no	no	no	no	no	yes	Respiratory and intrathoracic organs	no	no	no	no	no	no	no	no	Short-term central venous catheter	2011/10/-	no	no	no	no	ND	ND	ND	ND	ND	ND	ND	Hospital onset	4	MEPM	2011/10/-	2011/10/-	VCM	2011/10/-	2011/10/-	CEZ	2011/10/-	2011/11/-	no	ND	ND
216	2012/3/-	47	MSSA	ND	male	unknown	no	no	yes	no	no	no	yes	Digestive organs	no	no	no	no	no	thromboembolism	no	no	Implanted port	2012/3/-	no	no	no	no	ND	ND	ND	ND	ND	ND	ND	Healthcare-associated	0	TAZ/PIPC	2012/3/-	2012/3/-	VCM	2012/3/-	2012/3/-	CEZ	2012/3/-	2012/4/-	no	ND	ND
219	2012/5/-	73	MSSA	ND	male	unknown	no	no	no	yes	no	no	yes	Urinary tract	no	no	no	no	no	thromboembolism	no	no	Short-term central venous catheter	2012/5/-	no	no	no	no	ND	ND	ND	ND	ND	ND	ND	Hospital onset	1	IPM/CS	2012/5/-	2012/5/-	VCM	2012/5/-	2012/5/-	CEZ	2012/5/-	2012/5/-	CFPM	2012/5/-	2012/6/-
220	2012/6/-	79	MSSA	ND	male	unknown	no	no	no	yes	yes	no	yes	Lip, oral cavity, and pharynx	no	no	no	no	no	no	no	no	Short-term central venous catheter	2012/7/-	yes	Thromboembolism	no	no	ND	ND	2012/7/-	ND	ND	ND	ND	Hospital onset	1	SBT/ABPC	2012/7/-	2012/7/-	VCM	2012/7/-	2012/7/-	CEZ	2012/7/-	2012/8/-	TAZ/PIPC	2012/8/-	2012/8/-
221	2012/7/-	57	MSSA	ND	female	no	no	no	yes	yes	no	no	yes	Digestive organs	no	no	no	no	no	no	no	no	Implanted port	2012/7/-	no	no	no	no	ND	ND	ND	ND	ND	ND	ND	Healthcare-associated	0	VCM	2012/7/-	2012/7/-	CEZ	2012/7/-	2012/8/-	no	ND	ND	no	ND	ND
222	2012/7/-	41	MSSA	ND	female	no	no	no	yes	yes	no	no	yes	Methothelial and soft tissue	no	no	no	no	no	no	no	no	Implanted port	2012/7/-	no	no	no	no	ND	ND	ND	ND	ND	ND	ND	Hospital onset	1	CFPM	2012/7/-	2012/7/-	VCM	2012/7/-	2012/8/-	CEZ	2012/8/-	2012/8/-	no	ND	ND
225	2012/9/-	60	MSSA	ND	male	yes	no	no	yes	no	no	no	yes	Digestive organs	no	no	no	no	no	liver abscess	no	no	Implanted port	2012/9/-	yes	no	no	no	ND	ND	ND	ND	ND	ND	ND	Healthcare-associated	4	TAZ/PIPC	2012/9/-	2012/9/-	VCM	2012/9/-	2012/10/-	CEZ	2012/9/-	2012/9/-	SBT/ABPC	2012/9/-	2012/9/-
226	2012/10/-	64	MSSAα	E.coli	female	no	no	yes	yes	ND	yes	no	yes	Breast	no	no	unknown	no	no	no	no	no	Implanted port	no	no	no	no	no	ND	ND	ND	ND	ND	ND	ND	Hospital onset	1	CFPM	2012/10/-	2012/10/-	VCM	2012/10/-	2012/10/-	CEZ	2012/10/-	2012/10/-	CTRX	2012/10/-	2012/10/-
227	2012/10/-	63	MSSAα	Staphylococcus cohnii	male	no	no	no	yes	ND	no	no	yes	Digestive organs	no	no	no	no	no	IE	no	no	Implanted port	2012/10/-	yes	no	no	no	ND	ND	ND	ND	ND	ND	ND	Healthcare-associated	0	VCM	2012/10/-	2012/10/-	CEZ	2012/10/-	2012/11/-	VCM	2012/11/-	2012/11/-	no	ND	ND
231	2013/2/-	45	MSSA	ND	male	no	no	yes	yes	no	no	no	yes	Digestive organs	no	no	no	no	no	thromboembolism	pneumonia	no	Implanted port	2013/2/-	no	no	no	no	ND	ND	ND	ND	ND	ND	ND	Healthcare-associated	0	VCM	2013/2/-	2013/2/-	CEZ	2013/2/-	2013/3/-	no	ND	ND	no	ND	ND
233	2013/2/-	58	MSSA	ND	male	no	no	yes	yes	yes	no	no	yes	Respiratory and intrathoracic organs	no	no	no	no	no	postoperative wound	no	no	Implanted port	2013/2/-	no	no	no	no	ND	ND	ND	ND	ND	ND	ND	Hospital onset	0	CFPM	2013/2/-	2013/2/-	CEZ	2013/2/-	2013/2/-	VCM	2013/2/-	2013/3/-	no	ND	ND
234	2013/2/-	71	MSSA	ND	male	no	no	yes	no	no	yes	no	yes	Respiratory and intrathoracic organs	no	no	unknown	no	no	no	no	no	Implanted port	2013/2/-	no	no	no	no	ND	ND	ND	ND	ND	ND	ND	Hospital onset	1	VCM	2013/2/-	2013/2/-	CEZ	2013/2/-	2013/3/-	no	ND	ND	no	ND	ND
236	2013/3/-	58	MSSA	ND	female	unknown	no	no	yes	yes	no	no	yes	Digestive organs	no	no	yes	no	no	no	no	no	Implanted port	no	no	no	no	no	ND	ND	ND	ND	ND	ND	ND	Healthcare-associated	0	SBT/CPZ	2013/3/-	2013/3/-	VCM	2013/3/-	2013/3/-	CEZ	2013/3/-	2013/3/-	no	ND	ND
238	2013/4/-	50	MSSA	ND	female	unknown	no	no	yes	no	no	no	yes	Breast	no	no	unknown	no	no	no	no	no	Implanted port	2013/4/-	no	no	no	no	ND	ND	ND	ND	ND	ND	ND	Healthcare-associated	0	VCM	2013/4/-	2013/5/-	CEZ	2013/5/-	2013/5/-	no	ND	ND	no	ND	ND
240	2013/6/-	70	MSSAα	CNS	female	unknown	no	no	yes	ND	no	no	yes	Lip, oral cavity, and pharynx	no	no	no	no	no	no	no	no	Short-term central venous catheter	2016/6/-	yes	no	no	no	ND	ND	ND	ND	ND	ND	ND	Hospital onset	0	VCM	2013/6/-	2013/6/-	CEZ	2013/6/-	2013/7/-	no	ND	ND	no	ND	ND
241	2013/7/-	14	MSSA	ND	male	unknown	no	no	yes	no	no	no	yes	Bone and articular cartilage	no	no	no	no	no	no	no	no	Implanted port	2013/7/-	no	no	no	no	ND	ND	ND	ND	ND	ND	ND	Healthcare-associated	1	TAZ/PIPC	2013/7/-	2013/7/-	VCM	2013/7/-	2013/7/-	CEZ	2013/7/-	2013/7/-	no	ND	ND
242	2013/7/-	53	MSSA	ND	male	yes	no	no	yes	yes	yes	no	yes	Digestive organs	no	no	no	no	no	no	no	others	Implanted port	2013/7/-	yes	no	no	no	ND	ND	ND	ND	ND	ND	ND	Healthcare-associated	0	SBT/CPZ	2013/7/-	2013/7/-	VCM	2013/7/-	2013/7/-	TAZ/PIPC	2013/7/-	2013/7/-	SBT/ABPC	2013/7/-	2013/8/-
243	2013/7/-	77	MSSA	ND	male	unknown	no	no	no	yes	no	no	yes	Ill-defined, other secondary and unspecified sites	no	no	no	no	no	no	no	no	Short-term central venous catheter	2013/7/-	no	IE	no	no	ND	ND	2013/7/-	ND	ND	ND	ND	Hospital onset	1	CFPM	2013/7/-	2013/7/-	CEZ	2013/7/-	2013/8/-	CLDM	2013/7/-	2013/7/-	no	ND	ND
244	2013/7/-	44	MSSA	ND	female	no	no	no	no	yes	no	no	yes	Ill-defined, other secondary and unspecified sites	no	no	no	no	no	no	no	others	Implanted port	2013/7/-	no	Thromboembolism	no	no	ND	ND	2013/8/-	ND	ND	ND	ND	Hospital onset	0	VCM	2013/7/-	2013/7/-	CEZ	2013/7/-	2013/8/-	no	ND	ND	no	ND	ND
248	2013/8/-	80	MSSAα	P.aeruginosa	male	unknown	no	yes	yes	ND	yes	no	yes	Respiratory and intrathoracic organs	no	no	no	no	no	no	no	no	Implanted port	no	no	no	no	no	ND	ND	ND	ND	ND	ND	ND	Hospital onset	6	no	ND	ND	no	ND	ND	no	ND	ND	no	ND	ND
250	2013/9/-	59	MSSA	ND	male	no	no	no	no	yes	no	no	yes	Digestive organs	no	no	no	no	no	no	no	no	Short-term central venous catheter	2013/9/-	no	Thromboembolism	no	no	ND	ND	2013/9/-	ND	ND	ND	ND	Hospital onset	0	CFPM	2013/9/-	2013/9/-	VCM	2013/9/-	2013/9/-	CEZ	2013/9/-	2013/10/-	no	ND	ND
252	2013/12/-	28	MSSA	ND	male	no	no	no	yes	no	no	no	yes	Male genital organs	no	no	no	no	no	no	no	no	Short-term central venous catheter	2013/12/-	yes	Thromboembolism	no	no	ND	ND	2013/12/-	ND	ND	ND	ND	Hospital onset	1	VCM	2013/12/-	2013/12/-	CEZ	2013/12/-	2013/12/-	no	ND	ND	no	ND	ND
253	2013/12/-	81	MSSA	ND	male	no	no	no	yes	no	no	no	yes	Ill-defined, other secondary and unspecified sites	no	no	no	no	no	no	no	no	Short-term central venous catheter	2013/12/-	no	Thromboembolism	no	no	ND	ND	2013/12/-	ND	ND	ND	ND	Hospital onset	0	TAZ/PIPC	2013/12/-	2013/12/-	VCM	2013/12/-	2013/12/-	CTRX	2013/12/-	2013/12/-	CEZ	2013/12/-	2014/1/-
254	2013/12/-	63	MSSA	ND	female	no	no	no	yes	no	no	no	yes	Bone and articular cartilage	no	no	unknown	no	no	no	no	no	Implanted port	2013/12/-	no	no	no	no	ND	ND	ND	ND	ND	ND	ND	Hospital onset	0	CEZ	2013/12/-	2013/12/-	VCM	2013/12/-	2013/12/-	CEZ	2013/12/-	2013/12/-	no	ND	ND
256	2013/12/-	65	MSSA	ND	female	no	no	no	yes	no	no	no	yes	Breast	no	no	no	no	no	no	no	no	Implanted port	2014/1/-	no	no	no	no	ND	ND	ND	ND	ND	ND	ND	Healthcare-associated	FALSE	VCM	2013/12/-	2014/1/-	CEZ	2013/12/-	2014/1/-	no	ND	ND	no	ND	ND
257	2014/1/-	44	MSSA	ND	male	yes	no	no	yes	no	no	no	yes	Digestive organs	no	no	no	no	no	no	no	no	Implanted port	2014/1/-	no	Thromboembolism	Skin soft tissue	Thromboembolism	vertebral osteomyelitis	epidural abscess	2014/1/-	2014/1/-	2014/1/-	2014/1/-	2014/1/-	Healthcare-associated	3	VCM	2014/1/-	2014/1/-	CFPM	2014/1/-	2014/1/-	CEZ	2014/1/-	2014/3/-	no	ND	ND
263	2014/4/-	53	MSSAα	Corynebacterium.sp	female	yes	no	no	yes	ND	yes	no	yes	Ill-defined, other secondary and unspecified sites	no	no	yes	no	no	no	no	no	Implanted port	2014/5/-	yes	no	no	no	ND	ND	ND	ND	ND	ND	ND	Hospital onset	1	CFPM	2014/4/-	2014/4/-	VCM	2014/4/-	2014/4/-	TAZ/PIPC	2014/4/-	2014/5/-	PZFX	2014/4/-	2014/4/-
264	2014/4/-	65	MSSA	ND	female	no	no	no	yes	no	no	no	yes	Breast	no	no	no	no	yes	no	no	no	Implanted port	2014/4/-	no	no	no	no	ND	ND	ND	ND	ND	ND	ND	Hospital onset	0	CFPM	2014/4/-	2014/4/-	VCM	2014/4/-	2014/4/-	CEZ	2014/4/-	2014/5/-	no	ND	ND
267	2014/8/-	66	MSSA	ND	female	unknown	no	no	yes	no	no	yes	no	lymphoid	no	no	no	no	yes	no	no	no	Short-term central venous catheter	2014/8/-	no	no	no	no	ND	ND	ND	ND	ND	ND	ND	Hospital onset	0	CFPM	2014/8/-	2014/9/-	TEIC	2014/8/-	2014/9/-	no	ND	ND	no	ND	ND
270	2014/9/-	74	MSSA	ND	female	unknown	no	no	yes	no	no	no	yes	Eye, brain and other parts of central nervous system	no	no	no	no	no	no	no	no	Implanted port	2014/10/-	yes	no	no	no	ND	ND	ND	ND	ND	ND	ND	Hospital onset	1	TAZ/PIPC	2014/9/-	2016/9/-	VCM	2014/9/-	2014/10/-	CEZ	2014/10/-	2014/10/-	CFPM	2014/10/-	2014/10/-
272	2014/11/-	71	MSSA	ND	male	unknown	no	no	yes	yes	no	no	yes	Lip, oral cavity, and pharynx	no	no	no	no	no	no	no	no	Short-term central venous catheter	2014/11/-	yes	no	no	no	ND	ND	ND	ND	ND	ND	ND	Hospital onset	1	CFPM	2014/11/-	2014/11/-	VCM	2014/11/-	2014/11/-	CEZ	2014/11/-	2014/12/-	no	ND	ND
274	2014/12/-	71	MSSA	ND	male	no	no	no	yes	yes	yes	no	yes	Digestive organs	no	no	no	no	yes	no	no	no	Implanted port	2014/12/-	no	no	no	no	ND	ND	ND	ND	ND	ND	ND	Healthcare-associated	1	CMZ	2014/11/-	2014/12/-	VCM	2014/12/-	2014/12/-	CFPM	2014/12/-	2015/1/-	CEZ	2015/1/-	2015/1/-
277	2015/4/-	51	MSSA	ND	male	no	no	no	yes	no	yes	no	yes	Digestive organs	no	no	no	no	no	no	no	no	Implanted port	2015/4/-	no	no	no	no	ND	ND	ND	ND	ND	ND	ND	Healthcare-associated	1	CFPM	2015/4/-	2015/4/-	VCM	2015/4/-	2015/4/-	CEZ	2015/4/-	2015/4/-9	no	ND	ND
284	2015/6/-	74	MSSA	ND	male	no	no	no	no	yes	yes	no	yes	Digestive organs	no	yes	no	yes	no	no	no	no	Short-term central venous catheter	no	yes	no	no	no	ND	ND	ND	ND	ND	ND	ND	Hospital onset	8	VCM	2015/6/-	2015/6/-	CLDM	2015/6/-	2015/6/-	CEZ	2015/6/-	2015/6/-	no	ND	ND
285	2015/6/-	72	MSSA	ND	male	no	no	no	no	yes	no	no	yes	Respiratory and intrathoracic organs	no	no	no	no	no	no	no	no	PICC	2015/6/-	no	no	no	no	ND	ND	ND	ND	ND	ND	ND	Hospital onset	0	CFPM	2015/6/-	2015/6/-	VCM	2015/6/-	2015/6/-	CEZ	2015/6/-	2015/6/-	CEZ	2015/7/-	2015/7/-
286	2015/6/-	54	MSSA	ND	female	unknown	no	no	yes	no	no	no	yes	Digestive organs	no	no	no	no	no	no	no	no	Implanted port	2015/6/-	no	no	no	no	ND	ND	ND	ND	ND	ND	ND	Hospital onset	4	VCM	2015/6/-	2015/6/-	CEZ	2015/6/-	2015/6/-	no	ND	ND	no	ND	ND
287	2015/6/-	7	MSSA	ND	male	unknown	no	no	yes	no	no	no	yes	Eye, brain and other parts of central nervous system	no	no	no	no	no	no	no	no	PICC	2015/6/-	yes	no	no	no	ND	ND	ND	ND	ND	ND	ND	Hospital onset	4	TAZ/PIPC	2015/6/-	2015/6/-	VCM	2015/6/-	2015/7/-	CEZ	2015/7/-	2015/7/-	no	ND	ND
289	2015/8/-	60	MSSA	ND	male	unknown	no	yes	no	no	yes	no	yes	Digestive organs	no	no	no	no	no	no	no	IV filter	Short-term central venous catheter	2015/8/-	yes	no	no	no	ND	ND	ND	ND	ND	ND	ND	Healthcare-associated	1	TAZ/PIPC	2015/8/-	2015/8/-	VCM	2015/8/-	2015/8/-	CEZ	2015/8/-	2015/8/-	CFPM	2015/8/-	2015/9/-
291	2015/10/-	71	MSSA	ND	female	no	no	no	no	yes	yes	no	yes	Digestive organs	no	no	no	no	no	no	no	no	Short-term central venous catheter	2015/10/-	yes	no	no	no	ND	ND	ND	ND	ND	ND	ND	Hospital onset	1	VCM	2015/10/-	2015/10/-	CEZ	2015/10/-	2015/11/-	no	ND	ND	no	ND	ND
297	2015/12/-	72	MSSA	ND	female	yes	no	no	yes	no	yes	yes	no	lymphoid	no	no	no	no	no	no	no	no	Implanted port	2015/12/-	yes	no	no	no	ND	ND	ND	ND	ND	ND	ND	Hospital onset	4	CFPM	2015/12/-	2015/12/-	VCM	2015/12/-	2015/12/-	CEZ	2015/12/-	2015/12/-	no	ND	ND
298	2015/12/-	67	MSSA	ND	male	unknown	no	no	yes	no	no	no	yes	Digestive organs	no	no	no	no	no	lung abscess	no	no	Implanted port	2015/12/-	no	no	no	no	ND	ND	ND	ND	ND	ND	ND	Community-acquired	0	TAZ/PIPC	2015/12/-	2015/12/-	VCM	2015/12/-	2015/12/-	CTRX	2015/12/-	2015/12/-	TAZ/PIPC	2016/1/-	2016/1/-
[truncated: 54 more columns]
